# Supplementary material for: Microbiome analyses of 12 psyllid species of the family Psyllidae identified various bacteria including Fukatsuia and Serratia symbiotica, known as secondary symbionts of aphids
Source: BMC Microbiol. 2022 Jan 7;22:15. doi: 10.1186/s12866-021-02429-2 (PMC8740488; doi:10.1186/s12866-021-02429-2)
Supplement: Supplementary file 1 — Additional file 1. [file 12866_2021_2429_MOESM1_ESM.xlsx]

## Sheet: STable_1
Supplementary Table 1 Processing of sequence reads with QIIME2
Specimen	Input	Filtered	Passed filter/input (%)	Denoised	Merged	Merged/input (%)	Non-chimeric	Non-chimeric/input (%)
Anomoneura mori	65939	62370	94.59	62231	61918	93.9	58066	88.06
Cacopsylla biwa	73334	68388	93.26	68283	68148	92.93	63866	87.09
Cacopsylla burckhardti	63396	59438	93.76	59294	58320	91.99	56140	88.55
Cacopsylla coccinea	64622	60815	94.11	60618	60236	93.21	55517	85.91
Cacopsylla fatsiae	59604	55913	93.81	55793	54770	91.89	52245	87.65
Cacopsylla jukyungi	56259	52670	93.62	52544	51760	92	48785	86.72
Cacopsylla kiushuensis	52901	49726	94	49576	48907	92.45	46002	86.96
Cacopsylla peninsularis	51155	47530	92.91	47387	46932	91.74	44944	87.86
Cacopsylla satsumensis	46568	43687	93.81	43599	43443	93.29	41169	88.41
Cyamophila hexastigma	73470	69263	94.27	69144	66418	90.4	60827	82.79
Psylla morimotoi	50243	44948	89.46	44155	43469	86.52	37901	75.44
Epiacizzia kuwayamai	50854	45280	89.04	45091	44875	88.24	42206	82.99
