# Supplementary material for: Microbiome analyses of 12 psyllid species of the family Psyllidae identified various bacteria including Fukatsuia and Serratia symbiotica, known as secondary symbionts of aphids
Source: BMC Microbiol. 2022 Jan 7;22:15. doi: 10.1186/s12866-021-02429-2 (PMC8740488; doi:10.1186/s12866-021-02429-2)
Supplement: Supplementary file 2 — Additional file 2. [file 12866_2021_2429_MOESM2_ESM.xlsx]

## Sheet: STable_2
Supplementary Table 2 Sequence variants detected in the present study
Sequence Variant	Taxon assignment by q2-feature-classifier	Anomoneura_mori		Cacopsylla_biwa		Cacopsylla_burckhardti		Cacopsylla_coccinea		Cacopsylla_fatsiae		Cacopsylla_jukyungi		Cacopsylla_kiushuensis		Cacopsylla_peninsularis		Cacopsylla_satsumensis		Cyamophila_hexastigma		Psylla_morimotoi		Epiacizzia_kuwayamai		Accession number	Sequence	Length	GC%
		Read number	Percentage	Read number	Percentage	Read number	Percentage	Read number	Percentage	Read number	Percentage	Read number	Percentage	Read number	Percentage	Read number	Percentage	Read number	Percentage	Read number	Percentage	Read number	Percentage	Read number	Percentage
SV1	D_0__Bacteria;D_1__Proteobacteria;D_2__Gammaproteobacteria;D_3__Enterobacteriales;D_4__Enterobacteriaceae;D_5__endosymbionts3	0	0	45012	70.4788	0	0	0	0	0	0	0	0	0	0	4	0.00889996	0	0	0	0	0	0	0	0	TAAB01000001	TGGGGAATATTGCACAATGGGCGAAAGCCTGATGCAGCTATGCCGCGTGTGTGAAGAAGGCCTTAGGGTTGTAAAACACTTTCAGTGGGAAAGAAAAACATTAATTTAATATATTAATAATTGACGTTACCTTCAAAAGAAGCACCGGCTAACTCCGTGCCAGCAGCCGCGGTAATACGGGGGGTGCTAGCGTTAATCAGAATTACTGGGCGTAAAGAGTACGTAGGTGGTATATTAAGTCAGATGTGAAATCCCTAAGCTTAACTTAGGAACTGCATTTGAAACTAATAAACTAGAGTTTTGTAGAGGGGGGTAGAATTCCAGGTGTAGCAGTGAAATGCGCAGATATTTGGAGGAATACCAGTGGCGAAGGCGACCCCCTGGGCAAAAACTGACACT…	426	44.6
SV2	D_0__Bacteria;D_1__Proteobacteria;D_2__Gammaproteobacteria;D_3__Enterobacteriales;D_4__Enterobacteriaceae;D_5__endosymbionts3	0	0	0	0	0	0	0	0	0	0	0	0	0	0	0	0	0	0	40078	65.8885	0	0	0	0	TAAB01000002	TGGGGAATATTGCACAATGGGCGAAAGCCTGATGCAGCTATGTCGCGTGTGTGAAGAAGACCCTAGGGTTGTAAAACACTTTCAGTAAGAAAGAAAAACATTAATTTAATATGTTAATAATTGACGTTACTTACAAAAGAAGCACCGGCTAACTCCGTGCCAGCAGCCGCGGTAATACGGGGGGTGCGAGCGTTAATCAGAATTACTGGGCGTAAAGAGCACGTAGGCGGTATATTAAGTCAGATGTGAAATCCCTAAGCTTAACTTAGGAATTGCATTTGAAACTAATATGCTAGAGTTTTATAGAGGGGGGTAGAATTCCAGGTGTAGCGGTGAAATGCGTAGATATCTGGAGGAATACCAGTGGCGAAGGCGACCCCCTGGGTAAAAACTGACGCT…	426	45.31
SV3	D_0__Bacteria;D_1__Proteobacteria;D_2__Gammaproteobacteria;D_3__Gammaproteobacteria Incertae Sedis;D_4__Unknown Family;D_5__Candidatus Carsonella	0	0	0	0	38689	68.9152	0	0	0	0	0	0	0	0	0	0	0	0	0	0	0	0	0	0	TAAB01000003	TGGGGGATATTGGACAATGAGCGAAAGCTTGATCCAGCTATGTCGCGTGTGTGAAGAAGGCCTTAGGGTTGTAAAACACTTTCAACAAAGGAAGAAGAGAAAAATATATAAAAAATATTATCTTTGACGTTATTTGTAAAAGAAGCACCGGCTAACTTCGTGCCAGCAGCCGCGGTAATACGAGGGGTGCAAGCGTTAATCGGAATTATTGGGCGTAAAGGGTGTGTAGGTTGTTTTTAAAAGTTAATTGTTAAATATACTAAAGCAGTTTAGTATAGCGATTAATACTAATAAACTTGAGTATAAAAGAAGAAATTAGAATTTCAGGAGTAGCAGTGAAATGCTTAGATATCTGAAAGAATACTAGTGGCGAAGGCGTTTTTCTATTTTAATACTGAC…	429	36.83
SV4	D_0__Bacteria;D_1__Proteobacteria;D_2__Gammaproteobacteria;D_3__Enterobacteriales;D_4__Enterobacteriaceae;D_5__endosymbionts3	0	0	0	0	0	0	31123	56.0603	0	0	0	0	0	0	0	0	0	0	0	0	0	0	0	0	TAAB01000004	TGGGGAATATTGCACAATGGGCGAAAGCCTGATGCAGCTATGCCGCGTGTGTGAAGAATACCTTAGGGTTGTAAAGCACTTTCAGTGGGAAAGAAAAACATTAATTTAATATGTTAATAATTGACGTTACCCTCAAAAGAAGCACCGGCTAACTCCGTGCCAGCAGCCGCGGTAATACGGGGGGTGCTAGCGTTAATCAGAATTACTGGGCGTAAAGAGCGCGTAGGTGGTATATTAAGTCAGATGTGAAATCCCTAAGCTTAACTTAGGAACTGCATTTGAAACTAATAAACTCGAGTTTTGTAGAGGGGGGTAGAATTCCAGGTGTAGCGGTGAAATGCGCAGATATTTGGAGGAATACCAGTGGCGAAGGCGACCCCCTGGGCAAAAACTGACACT…	426	46.48
SV5	D_0__Bacteria;D_1__Proteobacteria;D_2__Gammaproteobacteria;D_3__Gammaproteobacteria Incertae Sedis;D_4__Unknown Family;D_5__Candidatus Carsonella	30181	51.9771	0	0	0	0	0	0	0	0	0	0	0	0	0	0	0	0	0	0	0	0	0	0	TAAB01000005	TGGGGGATATTGGACAATGAGCGAAAGCTTGATCCAGCTATGTCGCGTGTGTGAAGAAGGCCTTAGGGTTGTAAAACACTTTCAACAAAGTAAGAAGAAAAAATGTAATAAAAAAATATTTTTTTTGACGTTATTTGTAAAAGAAGCACCGGCTAACTTCGTGCCAGCAGCCGCGGTAATACGAGGGGTGCAAGCGTTAATCGGAATTATTGGGCGTAAAGGGTGTGTAGGTTGTTTATACAAGTTAATTGTTAAATATACTAAAGTAATTTAGTATAGCGATTAATACTAATAAACTTGAGTATAAAAGAAGAAATTAGAATTTTGGGAGTAGCAGTGAAATGCTTAGATATCTGAAAGAATACTAGTGGCGAAGGCGTTTTTCTATTTTAATACTGA…	430	36.28
SV6	D_0__Bacteria;D_1__Proteobacteria;D_2__Gammaproteobacteria;D_3__Gammaproteobacteria Incertae Sedis;D_4__Unknown Family;D_5__Candidatus Carsonella	0	0	0	0	0	0	0	0	0	0	0	0	29476	64.0755	0	0	0	0	0	0	0	0	0	0	TAAB01000006	TGGGGAATATTGGACAATGAGCGAAAGCTTGATCCAGCTATGTCGCGTGTGTGAAGAAGGCCTTAGGGTTGTAAAACACTTTCAACAAAGGAAGAAGGAGAAATAATATAAAAAAATATTTTTTTTGACGTTATTTGTAAAAGAAGCACCGGCTAACTTCGTGCCAGCAGCCGCGGTAATACGAGGGGTGCAAGCGTTAATCGGAATTATTGGGTGTAAAGGGTGTGTAGGTTGTTTTTAAAAGTTAATTTGTTAAATATAATAAAGCAATTTATTATAGCGATTAATACTAATAAACTTGAGTATAAAAGAAGAAATTAGAATTTCAGGAGTAGCAGTGAAATGCTTAGATATCTGAAAGAATACTAGTGGCGAAGGCGTTTTTCTATTTTAATACTG…	431	35.5
SV7	D_0__Bacteria;D_1__Proteobacteria;D_2__Alphaproteobacteria;D_3__Rickettsiales;D_4__Anaplasmataceae;D_5__Wolbachia;Ambiguous_taxa	0	0	7063	11.0591	17	0.0302814	0	0	0	0	0	0	0	0	0	0	0	0	5994	9.85418	0	0	13140	31.133	TAAB01000007-9	TGGGGAATATTGGACAATGGGCGAAAGCCTGATCCAGCTATGCCGCATGAGTGAAGAAGGCCTTTGGGTTGTAAAGCTCTTTTAGTGAGGAAGATAATGACGGTACTCACAGAAGAAGTCCTGGCTAACTCCGTGCCAGCAGCCGCGGTAATACGGAGAGGGCTAGCGTTATTCGGAATTATTGGGCGTAAAGGGCGCGTAGGCTGATTAATAAGTTAAAAGTGAAATCCCGAGGCTTAACCTTGGAATTGCTTTTAAAACTATTAATCTAGAGATTGAAAGAGGATAGAGGAATTCCTGATGTAGAGGTAAAATTCGTAAATATTAGGAGGAACACCAGTGGCGAAGGCGTCTATCTGGTTCAAATCTGACGCTGAGGCGCGAAGGCGTGGGGAGCAA…	402	46.27
SV8	D_0__Bacteria;D_1__Proteobacteria;D_2__Gammaproteobacteria;D_3__Enterobacteriales;D_4__Enterobacteriaceae;D_5__endosymbionts3	0	0	0	0	0	0	0	0	0	0	0	0	0	0	0	0	25326	61.5172	0	0	0	0	0	0	TAAB01000010	TGGGGAATATTGCACAATGGACGAAAGTCTGATGCAGCTATGCCGCGTGTGTGAAGAATACCTTAGGGTTGTAAAACACTTTCAGTAGGAAAGAAAAACATTAATTTAATATGTTAATAATTGACGTTACCTACAAAAGAAGCACCGGCTAACTCCGTGCCAGCAGCCGCGGTAATACGGGGGGTGCTAGCGTTAATCAGAATTACTGGGCGTAAAGAGCACGTAGGTGGTATATTAAGTCAGGTGTGAAATCCCTAAGCTTAACTTAGGAACTGCATTTGAAACTAATAAACTAGAGTTTTGTAGAGGGGGGTAGAATTCCAGGTGTAGCGGTGAAATGCGCAGATATCTGGAGGAATACCAGTGGCGAAGGCGACCCCCTGGGCAAAAACTGACACT…	426	45.31
SV9	D_0__Bacteria;D_1__Proteobacteria;D_2__Gammaproteobacteria;D_3__Enterobacteriales;D_4__Enterobacteriaceae;D_5__endosymbionts3	24893	42.8702	0	0	6	0.0106876	0	0	0	0	0	0	0	0	0	0	0	0	0	0	0	0	0	0	TAAB01000011	TGGGGAATATTGCACAATGGGCGAAAGCCTGATGCAGCTATGCCGCGTGTGTGAAGAAGGCCTTAGGGTTGTAAAACACTTTCAGTAGGAAAGAAAAACATTAATTTAATATGTTAATAATTGACGTTACCTACAAAAGAAGCACCGGCTAACTCTGTGCCAGCAGCCGCGGTAATACGGAGGGTGCTAGCGTTAATCAGAATTACTGGGCGTAAAGAGCACGTAGGCGGTATATTAAGTCAGATGTGAAATCCCTAAGCTTAACTTAGGAACTGCATTTGATACTAATAAACTAGAGTTTTGTAGAGGGGGGTAGAATTCCAGGTGTAGCGGTGAAATGCGCAGATATCTGGAGGAATACCAGTGGCGAAGGCGACCCCCTGGGCAAAAACTGACGCT…	426	46.01
SV10	D_0__Bacteria;D_1__Proteobacteria;D_2__Gammaproteobacteria;D_3__Gammaproteobacteria Incertae Sedis;D_4__Unknown Family;D_5__Candidatus Carsonella	0	0	0	0	0	0	0	0	0	0	22613	46.3524	0	0	0	0	0	0	0	0	0	0	0	0	TAAB01000012	TGGGGAATATTGGACAATGAGCGAAAGCTTGATCCAGCTATGTCGCGTGTGTGAAGAAGGCCTTAGGGTTGTAAAACACTTTCAACAAAGGAAGAAGAAAAAATAATATAAAAAATATTTTTTTTGACGTTATTTGTAAAAGAAGCACCGGCTAACTTCGTGCCAGCAGCCGCGGTAATACGAGGGGTGCAAGCGTTAATCGGAATTATTGGGCGTAAAGGGTGTGTAGGTTGTTTTTAAAAGTTAATTGTAAAATATACTAAAGTAATTTAGTATAGCAATTAATACTAATAAACTTGAGTATAAAAGAAGAAATTAGAATTTCAGGAGTAGCAGTGAAATGCTTAGATATCTGAAAGAATACTAGTGGCGAAGGCGTTTTTCTATTTTAATACTGAC…	429	35.43
SV11	D_0__Bacteria;D_1__Proteobacteria;D_2__Gammaproteobacteria;D_3__Enterobacteriales;D_4__Enterobacteriaceae;D_5__endosymbionts3	0	0	0	0	0	0	0	0	22152	42.4002	0	0	0	0	0	0	0	0	0	0	0	0	0	0	TAAB01000013	TGGGGAATATTGCACAATGGGCGCAAGCCTGATGCAGCTATGCCGCGTGTGCGAAGAATGCCTTAGGGTTGTAAAGCACTTTCAGTGGGAAAGAAAAACATTAATTTAATATATTAATATTTGACGTTACCCTCAAAAGAAGCACCGGCTAACTCCGTGCCAGCAGCCGCGGTAATACGGGGGGTGCTAGCGTTAATCAGAATTACTGGGCGTAAAGAGCGCGTAGGTGGTATATTAAGTCAGATGTGAAATCCCTAAGCTTAACTTAGGAACTGCATTTGAAACTAATACACTCGAGTTTTGTAGAGGGGGGTAGAATTCCAGGTGTAGCGGTGAAATGCGCAGATATCTGGAGGAATACCAGTGGCGAAGGCGACCCCCTGGACAAAAACTGACACT…	426	46.95
SV12	D_0__Bacteria;D_1__Proteobacteria;D_2__Gammaproteobacteria;D_3__Pseudomonadales;D_4__Pseudomonadaceae;D_5__Pseudomonas	0	0	4	0.00626311	0	0	0	0	0	0	0	0	0	0	0	0	0	0	87	0.143029	19531	51.5316	0	0	TAAB01000014	TGGGGAATATTGGACAATGGGCGAAAGCCTGATCCAGCCATGCCGCGTGTGTGAAGAAGGTCTTCGGATTGTAAAGCACTTTAAGTTGGGAGGAAGGGCAGTAAGCGAATACCTTGCTGTTTTGACGTTACCGACAGAATAAGCACCGGCTAACTCTGTGCCAGCAGCCGCGGTAATACAGAGGGTGCAAGCGTTAATCGGAATTACTGGGCGTAAAGCGCGCGTAGGTGGTTTGTTAAGTTGAATGTGAAATCCCCGGGCTCAACCTGGGAACTGCATCCAAAACTGGCAAGCTAGAGTAGGGCAGAGGGTGGTGGAATTTCCTGTGTAGCGGTGAAATGCGTAGATATAGGAAGGAACACCAGTGGCGAAGGCGACCACCTGGGCTCATACTGACAC…	427	51.99
SV13	D_0__Bacteria;D_1__Proteobacteria;D_2__Gammaproteobacteria;D_3__Gammaproteobacteria Incertae Sedis;D_4__Unknown Family;D_5__Candidatus Carsonella	0	0	0	0	0	0	17327	31.2103	0	0	0	0	0	0	0	0	0	0	0	0	0	0	0	0	TAAB01000015	TGGGGAATATTGGACAATGAGCGAAAGCTTGATCCAGCTATGTCGCGTGTGTGAAGAAGGCCTTAGGGTTGTAAAACACTTTCAACAAAGGAAGAAGAAAAAATAATATAAAAAAATATTTTTTTTGACGTTATTTGTAAAAGAAGCACCGGCTAACTTCGTGCCAGCAGCCGCGGTAATACGAGGGGTGCAAGCGTTAATCGGAATTATTGGGCGTAAAGGGTGTGTAGGTTGTTTTTAAAAGTTAATTGTTAAATATATTAAAGTAATTTAGTGTAGCAATTAATACTAATTAACTTGAGTATAAAAGAAGAAATTAGAATTTCAGGAGTAGCAGTGAAATGCTTAGATATCTGAAAGAATACTAGTGGCGAAGGCGTTTTTCTATTTTAATACTGA…	430	35.35
SV14	D_0__Bacteria;D_1__Proteobacteria;D_2__Gammaproteobacteria;D_3__Enterobacteriales;D_4__Enterobacteriaceae;D_5__Sodalis	0	0	0	0	17147	30.5433	0	0	0	0	0	0	0	0	0	0	0	0	0	0	0	0	0	0	TAAB01000016	TGGGGAATATTGCACAATGGGGGAAACCCTGATGCAGCCATGCCGCGTGTGTGAAGAAGGCCTTCGGGTTGTAAAGCACTTTCAGCGGGGAGGAAAGCAATGGCGCTAATAACGCCGTTAATTGACGTTACCCGCAGAAGAAGCACCGGCTAACTCCGTGCCAGCAGCCGCGGTAATACGGAGGGTGCAAGCGTTAATCGGAATTACTGGGCGTAAAGCGTACGCAGGCGGTCTGTTAAGTCAGATGTGAAATCCCCGGGCTCAACCTGGGAACTGCATTTGAAACTGGCAGACTAGAGTCTCGTAGAGGGGGGTAGAATTCCAGGTGTAGCGGTGAAATGCGTAGAGATCTGGAGGAATACCAGTGGCGAAGGCGGCCCCCTGGACGAAGACTGACGC…	427	54.8
SV15	D_0__Bacteria;D_1__Proteobacteria;D_2__Gammaproteobacteria;D_3__Gammaproteobacteria Incertae Sedis;D_4__Unknown Family;D_5__Candidatus Carsonella	0	0	0	0	0	0	0	0	16832	32.2174	0	0	0	0	0	0	0	0	0	0	0	0	0	0	TAAB01000017	TGGGGAATATTGGACAATGAGCGAAAGCTTGATCCAGCTATATCGCGTGTGTGAAGAAGGCCTTAGGGTTGTAAAACACTTTCAACAAAGGAAGAAGAAAAAATAAAATAAAAAGTATTTTTTTTGACGTTATTTGTAAAAGAAGCACCGGCTAACTTCGTGCCAGCAGCCGCGGTAATACGAGGGGTGCAAGCGTTAATCGGAATTATTGGGCGTAAAGGGTGTGTAGGTTGTTTTTAAAAGTTAATTGTTAAATATACTAAAGCAATTTAGTATAGCGATTAATACTAATAAACTTGAGTATAAAAGAAGAAATTAGAATTTCAGGAGTAGCAGTGAAATGCTTAGATATCTGAAAGAATACTAGTGGCGAAGGCGTTTTTCTATTTTAATACTGAC…	429	35.9
SV16	D_0__Bacteria;D_1__Proteobacteria;D_2__Gammaproteobacteria;D_3__Enterobacteriales;D_4__Enterobacteriaceae;D_5__endosymbionts3	0	0	0	0	0	0	0	0	0	0	15984	32.7642	0	0	0	0	0	0	0	0	0	0	0	0	TAAB01000018	TGGGGAATATTGCACAATGGGCGAAAGCCTGATGCAGCTATGTCGCGTGTGTGAAGAATGCCTTAGGGTTGTAAAGCACTTTCAGGGGGAAAGAAAAACATTAATTTAATATATTAATAATTGACGTTACCTTCAAAAGAAGCACCGGCTAACTCCGTGCCAGCAGCCGCGGTAATACGGGGGGTGCTAGCGTTAATCAGAATTACTGGGCGTAAAGAGCACGTAGGTGGTATATTAAGTCAGATGTGAAATCCCTAAGCTTAACTTAGGAACTGCATTTGAAACTAATAAACTTGAGTTTTGTAGAGGGGGGTAGAATTCCAAGTGTAGCGGTGAAATGCGCAGATATTTGGAGGAATACCAGTGGCGAAGGCGACCCCCTGGGCAAAAACTGACACT…	426	45.77
SV17	D_0__Bacteria;D_1__Proteobacteria;D_2__Gammaproteobacteria;D_3__Gammaproteobacteria Incertae Sedis;D_4__Unknown Family;D_5__Candidatus Carsonella	0	0	0	0	0	0	0	0	0	0	0	0	0	0	0	0	15789	38.3517	0	0	0	0	0	0	TAAB01000019	TGGGGGATATTGGACAATGAGCGAAAGCTTGATCCAGCTATGTCGCGTGTGTGAAGAAGGCCTTAGGGTTGTAAAACACTTTCAACAAAGGAAGAAGAAAAAATAAAATAAAAAGTATTTTTTTTGACGTTATTTGTAAAAGAAGCACCGGCTAACTTCGTGCCAGCAGCCGCGGTAATACGAGGGGTGCAAGCGTTAATCGGAATTATTGGGCGTAAAGGGTGTGTAGGTTGTTTTTAAAAGTTAATTGTTAAATATATTAACGCAAGCTAATATAGCGATTAATACTAATAAACTTGAGTATAAAAGAAGAAATTAGAATTTCAGGAGTAGCAGTGAAATGCTTAGATATCTGAAAGAATACTAGTGGCGAAGGCGTTTTTCTATTTTAATACTGAC…	429	36.6
SV18	D_0__Bacteria;D_1__Proteobacteria;D_2__Gammaproteobacteria;D_3__Gammaproteobacteria Incertae Sedis;D_4__Unknown Family;D_5__Candidatus Carsonella	0	0	0	0	0	0	0	0	0	0	0	0	0	0	0	0	0	0	0	0	0	0	14448	34.2321	TAAB01000020	TGAGGAATATTGGACAATGAGCGAAAGCTTGATCCAGCTATGTCGCGTGTGTGAAGAAGGCCTTAGGGTTGTAAAACACTTTCAACAAAGAAAGAAGATATTTTTTTTTAAAAAAAAAAAAAATTTGACGATAATTGTAAAAGAAGCACCGGCTAACTTCGTGCCAGCAGCCGCGGTAATACGAGGGGTGCAAGCGTTAATCGGAATTATTGGGCGTAAAGGGTGTGTAGGTTGTTTATATTAAATTAATTGTAAAATATATTAAAGCAGTTTAATATAGCAAATTAATTATAATAAACTAGAGTATAAAAGAAGAAATTAGAATTTTGGGAGTAGCAGTGAAATGCTTAGATATCTGAAAGAATACTAGTGGCGAAGGCGTTTTTCTATTTTAATACT…	432	34.49
SV19	D_0__Bacteria;D_1__Proteobacteria;D_2__Gammaproteobacteria;D_3__Gammaproteobacteria Incertae Sedis;D_4__Unknown Family;D_5__Candidatus Carsonella	0	0	0	0	0	0	0	0	0	0	0	0	0	0	14318	31.8574	0	0	0	0	0	0	0	0	TAAB01000021	TGGGGAATATTGGACAATGAGCGAAAGCTTGATCCAGCTATGTCGCGTGTGTGAAGAAGGCCTTAGGGTTGTAAAACACTTTCAACAAAGGAAGAAGAAAAAATAATTTAAAAAAATATTTTTTTTGACGTTATTTGTAAAAGAAGCACCGGCTAACTTCGTGCCAGCAGCCGCGGTAATACGAGGGGTGCAAGCGTTAATCGGAATTATTGGGCGTAAAGGGTGTGTAGGTTGTTTTTAAAAGTTAATTATTAAATATACTAAAGTAATTTAGTATAGTAATTAATACTAATAAACTTGAGTATAAAAGAAGAAATTAGAATTTCAGGAGTAGCAGTGAAATGCTTAGATATCTGAAAGAATACTAGTGGCGAAGGCGTTTTTCTATTTTAATACTGA…	430	34.88
SV20	D_0__Bacteria;D_1__Proteobacteria;D_2__Alphaproteobacteria;D_3__Rickettsiales;D_4__Rickettsiaceae;D_5__Rickettsia	0	0	0	0	0	0	0	0	0	0	0	0	0	0	14128	31.4347	0	0	0	0	0	0	0	0	TAAB01000022	TGGGGAATATTGGACAATGGGCGAAAGCCTGATCCAGCAATACCGAGTGGGTGACGAAGGCCTTAGGGTTGTAAAGCCCTTTTCAGCAGGGAAGATAATGACGGTACCTGACCAAGAAAGCCCCGGCTAACTCCGTGCCAGCAGCCGCGGTAAGACGGAGGGGGCTAGCGTTGTTCGGAATTACTGGGCGTAAAGGGTGCGTAGGCGGTTTAGTAAGTTGGAAGTGAAATCCCGAGGCTTAACCTCGGAACTGCTTTCAAAACTACTAATCTAGAGTGTAGTAGGGGATGATGGAATTCCTAGTGTAGAGGTGAAATTCTTAGATATTAGGAGGAACACCGGTGGCGAAGGCGGTCATCTAGGCTACAACTGACGCTGATGCACGAAAGCGTGGGGAGC…	404	51.24
SV21	D_0__Bacteria;D_1__Proteobacteria;D_2__Gammaproteobacteria;D_3__Enterobacteriales;D_4__Enterobacteriaceae;D_5__endosymbionts2;Ambiguous_taxa	0	0	0	0	0	0	0	0	0	0	0	0	0	0	0	0	0	0	0	0	0	0	13115	31.0738	TAAB01000023	TGGGGAATATTGCACAATGAGCGAAAGCTTGATGCAGCTATGTCGTGTGTGTGAAGAAGGCCTTAGGGTTGTAAAGCACTTTCAGTAGTGAAGAAAAAAATTAATTTAATAAATTAATTATTGACGTTATCTACAAAAGAAGTACCGGCTAACTCCGTGCCAGCAGCCGCGGTAATACGGAGGGTGCAAGCGTTAATCGGAATTATTGGGCGTAAAGGGCGCGTAGGTTGTTGATTAAGTCAATTGTGAAATCCCTAAGCTTAACTTAGGAATTGCATTTGAAACTATTTAACTAGAGTTTTACAGAGGGAGGTAGAATTCCAGGTGTAGCGGTGAAATGCGTAGATATTTGGAGGAATACCAGTGGCGAAGGCGACCTCCTGGGTAAAAACTGACACT…	426	42.72
SV22	D_0__Bacteria;D_1__Proteobacteria;D_2__Gammaproteobacteria;D_3__Enterobacteriales;D_4__Enterobacteriaceae;D_5__endosymbionts3	0	0	0	0	0	0	0	0	13002	24.8866	0	0	0	0	0	0	0	0	0	0	0	0	0	0	TAAB01000024	TGGGGAATATTGCACAATGGGCGCAAGCCTGATGCAGCTATGCCGCGTGTGCGAAGAATGCCTTAGGGTTGTAAAGCACTTTCAGTGGGAAAGAAAAACATTAATTTAATATATTAATATTTGACGTTACCCTCAAAAGAAGCACCGGCTAACTCCGTGCCAGCAGCCGCGGTAATACGGGGGGTGCTAGCGTTAATCAGAATTACTGGGCGTAAAGAGCGCGTAGGTGGTATATTAAGTCAGATGTGAAATCCCTAAGCTTAACTTAGGAACTGCATTTGAAACTAATACACTCGAGTTTTGTAGAGGGGGGTAGAATTCCAGGTGTAGCGGTGAAATGCGCAGATATCTGGAGGAATACCAGTGGCGAAGGCGACCCCCTGGGCAAAAACTGACACT…	426	47.18
SV23	D_0__Bacteria;D_1__Proteobacteria;D_2__Gammaproteobacteria;D_3__Gammaproteobacteria Incertae Sedis;D_4__Unknown Family;D_5__Candidatus Carsonella	0	0	0	0	0	0	0	0	0	0	0	0	0	0	0	0	0	0	12876	21.1682	0	0	0	0	TAAB01000025	TGGGGGATATTGGACAATGAGCGAAAGCTTGATCCAGCTATGTCGCGTGTGTGAAGAAGGCCTTAGGGTTGTAAAGCACTTTCAACAAAGAAAGAAGAAAAAACAAAATAAAAAGTTGTTTTTTTTGACGTTAATTGTAAAAGAAGCACCGGCTAACTTCGTGCCAGCAGCCGCGGTAATACGAGGGGTGCAAGCGTTAATCGGAATTATTGGGCGTAAAGGGTGTGTAGGTTGTTTATATAAGTTAATTGTTAAATATACTAAAGCAATTTAGTATGGCGATTAATACTAATAAACTTGAGTATAAAAGAAGAAATTAGAATTTCAGGAGTAGCAGTGAAATGCTTAGATATCTGAAGGAATACTAGTGGCGAAGGCGTTTTTCTATTTTAATACTGA…	430	36.98
SV24	D_0__Bacteria;D_1__Proteobacteria;D_2__Gammaproteobacteria;D_3__Gammaproteobacteria Incertae Sedis;D_4__Unknown Family;D_5__Candidatus Carsonella	0	0	11168	17.4866	0	0	0	0	0	0	0	0	0	0	0	0	0	0	0	0	0	0	0	0	TAAB01000026	TGGGGGATATTGGACAATGAGCGAAAGCTTGATCCAGCTATGTCGCGTGTGTGAAGAAGGCCTTAGGGTTGTAAAACACTTTCAACAAAGGAAGAAGAAAAAATTTTATAAAAAAATATTTTTTTTGACGTTATTTGTAAAAGAAGCACCGGCTAACTTCGTGCCAGCAGCCGCGGTAATACGAGGGGTGCAAGCGTTAATCGGAATTATTGGGCGTAAAGGGTGTGTAGGTTGTTTTTAAAAGTTAATTGTTAAATATATTAAAGTAATTTAATATAGCAATTAATACTAATAAACTTGAGTATAAAAGAAGAAATTAGAATTTCAGGAGTAGCAGTGAAATGCTTAGATATCTGAAAGAATACTAGTGGCGAAGGCGTTTTTCTATTTTAATACTGA…	430	35.12
SV25	D_0__Bacteria;D_1__Proteobacteria;D_2__Gammaproteobacteria;D_3__Enterobacteriales;D_4__Enterobacteriaceae;D_5__endosymbionts3	0	0	0	0	0	0	0	0	0	0	0	0	10359	22.5186	0	0	0	0	0	0	0	0	0	0	TAAB01000027	TGGGGAATATTGCACAATGGGCGTAAGCCTGATGCAGCTATGTCGCGTGTGTGAAGAATGCCTTCGGGTTGTAAAGCACTTTCAGTGGGAAAGAAAAACATTAATTTAATATATTAATAATTGACGTTACCCTCAAAAGAAGCACCGGCTAACTCCGTGCCAGCAGCCGCGGTAATACGGGGGGTGCAAGCGTTAATCAGAATTACTGGGCGTAAAGAGCACGTAGGTGGTATATTAAGTCAAATGTGAAATCCCTAAGCTTAACTTAGGAACTGCATTTGAAACTAATAAACTAGAGTTTTATAGAGGGGGGTAGAATTCCAAGTGTAGCGGTGAAATGCGCAGATATTTGGAGGAATACCAGTGGCGAAGGCGACCCCCTGGGTAAAAACTGACACT…	426	44.6
SV26	D_0__Bacteria;D_1__Proteobacteria;D_2__Gammaproteobacteria;D_3__Enterobacteriales;D_4__Enterobacteriaceae;D_5__endosymbionts3	0	0	0	0	0	0	0	0	0	0	0	0	0	0	10049	22.3589	0	0	0	0	0	0	0	0	TAAB01000028	TGGGGAATATTGCACAATGGGCGAAAGCCTGATGCAGCTATGCCGCGTGTGTGAAGAATGCCTTAGGGTTGTAAAGCACTTTCAGGGGGAAAGAAAAATATTAATTTAATATGTTAATAATTGACGTTACCTTCAAAAGAAGCACCGGCTAACTCCGTGCCAGCAGCCGCGGTAATACGGGGGGTGCGAGCGTTAATCAGAATTACTGGGCGTAAAGAGCGCGTAGGTGGTATATTAAGTCAGATGTGAAATCCCTAAGCTTAACTTAGGAACTGCATTTGAAACTAATAAACTAGAGTTTTATAGAGGGGGGTAGAATTCCAGGTGTAGCAGTGAAATGCGCAGATATCTGGAGGAATACCAGTGGCGAAGGCGACCCCCTGGGTAAAAACTGACACT…	426	46.01
SV27	D_0__Bacteria;D_1__Proteobacteria;D_2__Gammaproteobacteria;D_3__Enterobacteriales;D_4__Enterobacteriaceae;D_5__Arsenophonus	0	0	0	0	0	0	0	0	0	0	9778	20.043	0	0	0	0	0	0	0	0	0	0	0	0	TAAB01000029	TGGGGAATATTGCACAATGGGCGCAAGCCTGATGCAGCCATGCCGCGTGTATGAAGAAGGCCTTCGGGTTGTAAAGTACTTTCAGTCGTGAGGAAGGTGTTAGGGTTAATAACCTTAGCAATTGACGTTAGCGACAGAAGAAGCACCGGCTAACTCCGTGCCAGCAGCCGCGGTAATACGGAGGGTGCGAGCGTTAATCGGAGTTACTGGGCGTAAAGGGCACGCAGGCGGTTAATTAAGTTGGATGTGAAATCCCCGGGCTTAACCTGGGAATGGCATTCAAGACTGGTTAGCTAGAGTCTTGTAGAGGGGGGTAGAATTCCATGTGTAGCGGTGAAATGCGTAGAGATGTGGAGGAATACCGGTGGCGAAGGCGGCCCCCTGGACAAAGACTGACGC…	427	52.93
SV28	D_0__Bacteria;D_1__Proteobacteria;D_2__Gammaproteobacteria;D_3__Enterobacteriales;D_4__Enterobacteriaceae;D_5__Sodalis	0	0	0	0	0	0	0	0	0	0	0	0	6115	13.2929	0	0	0	0	0	0	0	0	0	0	TAAB01000030	TGGGGAATATTGCACAATGGGGGAAACCCTGATGCAGCCATGCCGCGTGTGTGAAGAAGGCCTTCGGGTTGTAAAGCACTTTCAGCGGGGAAGAAAATGGTAGCGCTAATACCGCTAGCAATTGACGTTACCCGCAGAAGAAGCACCGGCTAACTCCGTGCCAGCAGCCGCGGTAATACGGAGGGTGCAAGCGTTAATCGGAATTACTGGGCGTAAAGCGTACGCAGGCGGTCCGTTAAGTCAGATGTGAAATCCCCGGGCTTAACCTGGGAACTGCATTTGAAACTGTCAGGCTAGAGTCTCGTAGAGGGGGGTAGAATTCCAGGTGTAGCGGTGAAATGCGTAGAGATCTGGAGGAATACCAGTGGCGAAGGCGGCCCCCTAGACGAAGACTGACGC…	427	54.33
SV29	D_0__Bacteria;D_1__Proteobacteria;D_2__Gammaproteobacteria;D_3__Gammaproteobacteria Incertae Sedis;D_4__Unknown Family;D_5__Candidatus Carsonella	0	0	0	0	0	0	0	0	0	0	0	0	0	0	5054	11.2451	0	0	0	0	0	0	0	0	TAAB01000031	TGGGGAATATTGGACAATGAGCGAAAGCTTGATCCAGCTATGTCGCGTGTGTGAAGAAGGCCTTAGGGTTGTAAAACACTTTCAACAAAGGAAGAAGAAAAAATAATTTAAAAAAATATTTTTTTTGACGTTATTTGTAAAAGAAGCACCGGCTAACTTCGTGCCAGCAGCCGCGGTAATACGAGGGGTGCAAGCGTTAATCGGAATTATTGGGCGTAAAGGGTGTGTAGGTTGTTTTTAAAAGTTAATTATTAAATATATTAAAGTAATTTAGTATAGTAATTAATACTAATAAACTTGAGTATAAAAGAAGAAATTAGAATTTCAGGAGTAGCAGTGAAATGCTTAGATATCTGAAAGAATACTAGTGGCGAAGGCGTTTTTCTATTTTAATACTGA…	430	34.65
SV30	D_0__Bacteria;D_1__Proteobacteria;D_2__Gammaproteobacteria;D_3__Pseudomonadales;D_4__Pseudomonadaceae;D_5__Pseudomonas	0	0	0	0	0	0	0	0	0	0	0	0	0	0	0	0	0	0	0	0	5022	13.2503	0	0	TAAB01000032	TGGGGAATATTGGACAATGGGCGAAAGCCTGATCCAGCCATGCCGCGTGTGTGAAGAAGGTCTTCGGATTGTAAAGCACTTTAAGTTGGGAGGAAGGGCAGTTACCTAATACGTGATTGTTTTGACGTTACCGACAGAATAAGCACCGGCTAACTCTGTGCCAGCAGCCGCGGTAATACAGAGGGTGCAAGCGTTAATCGGAATTACTGGGCGTAAAGCGCGCGTAGGTGGTTTGTTAAGTTGAATGTGAAATCCCCGGGCTCAACCTGGGAACTGCATCCAAAACTGGCAAGCTAGAGTAGGGCAGAGGGTGGTGGAATTTCCTGTGTAGCGGTGAAATGCGTAGATATAGGAAGGAACACCAGTGGCGAAGGCGACCACCTGGGCTCATACTGACAC…	427	51.52
SV31	D_0__Bacteria;D_1__Proteobacteria;D_2__Gammaproteobacteria;D_3__Enterobacteriales;D_4__Enterobacteriaceae;D_5__Serratia	0	0	0	0	0	0	0	0	0	0	0	0	0	0	0	0	0	0	0	0	4152	10.9549	0	0	TAAB01000033	TGGGGAATATTGCACAATGGGCGCAAGCCTGATGCAGCCATGCCGCGTGTGTGAAGAAGGCCTTCGGGTTGTAAAGCACTTTCAGCGAGGAGGAATGAAGCAATGCAAAGAGTGTTGCTAATGGACGTTACTCGCAGAAGAAGCACCGGCTAACTCCGTGCCAGCAGCCGCGGTAATACGGAGGGTGCGAGCGTTAATCGGAATTACTGGGCGTAAAGGGCACGTAGGCGGTTTCTTAAGTCAGATGTGAAATCCCCGAGCTTCACTTGGGAACGGCATTTGAAACTGAGAGTCTAGAGTTTTGTAGAGGGGGGTAGAATTCCAGGTGTAGCGGTGAAATGCGTAGATATCTGGAGGAATACCGGTGGCGAAGGCGGCCCCCTGGACAGAGACTGACGC…	427	53.4
SV32	D_0__Bacteria;D_1__Proteobacteria;D_2__Gammaproteobacteria;D_3__Gammaproteobacteria Incertae Sedis;D_4__Unknown Family;D_5__Candidatus Carsonella	0	0	0	0	0	0	0	0	0	0	0	0	0	0	0	0	0	0	0	0	3206	8.45888	0	0	TAAB01000034	TGGGGAATATTGGACAATGAGCAAAAGCTTGATCCAGCTATGTCGCGTGTGTGAAGAAGGCCTTAGGGTTGTAAAACACTTTCAACAAAGTAAGAAGAAAAAATAATTTAAAAAAATATTTTTTTTGACGGTAATTGTAAAAGAAGCACCGGCTAACTTCGTGCCAGCAGCCGCGGTAATACGAGGGGTGCAAGCGTTAATCGGAATTATTGGGCGTAAAGGGTGTGTAGGTTGTTTTTAAAAGTTGATTGTTAAATATACTAAAGTAATTTAGTATGGCAATTAATACTAATAAACTTGAGTATAAAAGAAGAAATTAGAATTTCAGGAGTAGCAGTGAAATGCTTAGATATCTGAAAGAATACTAGTGGCGAAGGCGTTTTTCTATTTTAATACTGA…	430	35.58
SV33	D_0__Bacteria;D_1__Proteobacteria;D_2__Alphaproteobacteria;D_3__Rhizobiales;D_4__Rhizobiaceae;D_5__Candidatus Liberibacter	2658	4.57755	0	0	0	0	0	0	0	0	0	0	0	0	0	0	0	0	0	0	0	0	0	0	TAAB01000035	TGGGGAATATTGGACAATGGGGGCAACCCTGATCCAGCCATGCCGCGTGAGTGAAGAAGGCCTTAGGGTTGTAAAGCTCTTTCGCCGGAGAAGATAATGACGGTATTCGGAGAAGAAGCCCCGGCTAACTTCGTGCCAGCAGCCGCGGTAATACGAGGGGGGCGAGCGTTGTTCGGAATAACTGGGCGTAAAGGGCGCGTAGGCGGGCGATTAAGTTAGAGGTGAAATCCCAGGGCTCAACCCTGGAATGGCCTTTAATACTGGTTGTCTTGAGTTTAGGAGAGGTGAGTGGAATTCCGAGTGGAGAGGTGAAATTCGTAGATATTCGGAGGAACACCGGTGGCGAAGGCGGCTCACTGGCCTGATACTGACGCTGAGGCGCGAAAGCGTGGGGAGCAA…	402	54.98
SV34	D_0__Bacteria;D_1__Proteobacteria;D_2__Gammaproteobacteria;D_3__Enterobacteriales;D_4__Enterobacteriaceae	0	0	0	0	0	0	0	0	0	0	0	0	0	0	0	0	0	0	0	0	2315	6.10802	0	0	TAAB01000036	TGGGGAATATTGCACAATGGGGGAAACCCTGATGCAGCCATGCCGCGTGTGTGAAGAAGGCCTTAGGGTTGTAAAGCACTTTCAGCGGGGAGGAAAGTTAGTGACGCAAACAACGTCGCCTATTGACGTTACCCGCACAAGAAGCACCGGCTAACTCCGTGCCAGCAGCCGCGGTAACACGGAGGGTGCGAGCGTTAATCGGAATTACTGGGCGTAAAGAGTACGCAGGCGGTTTGTTAAGTCAGATGTGAAATTCCTGGGCTTAACCTAGGGACTGCATTTGAAACTGGCAGACTAGAGTTTCGTAGAGGGAGGTAGAATTCCAGGTGTAGCGGTGAAATGCGTAGAGATCTGGAGGAATACCAGTGGCGAAGGCGGCCTCCTGGACGAAAACTGACG…	428	52.8
SV35	D_0__Bacteria;D_1__Proteobacteria;D_2__Gammaproteobacteria;D_3__Enterobacteriales;D_4__Enterobacteriaceae;D_5__Serratia	0	0	0	0	0	0	1655	2.98107	0	0	0	0	0	0	0	0	0	0	0	0	0	0	0	0	TAAB01000037	TGGGGAATATTGCACAATGGGCGCAAGCCTGATGCAGCCATGCCGCGTGTGTGAAGAAGGCCTTCGGGTTGTAAAGCACTTTCAGCGAGGAGGAAGGGTAATGTGTTAATAAGACATTGCATTGACGTTACTCGCAGAAGAAGCACCGGCTAACTCCGTGCCAGCAGCCGCGGTAATACGGAGGGTGCAAGCGTTAATCAGAATTACTGGGCGTAAAGCGCACACAGGCGGTTTGTTAAGTCAGATGTGAAATCCCCGCGCTCAACGTGGGAACGGCATTTGAGACTGGCAAGCTAGAGTCTTGTAGAGAAGGGTAGAATTCCAGGTGTAGCGGTGAAATGCGTAGAGATCTGGAGGAATACCGGTGGCGAAGGCGGCCCCCTGGACGAAGACTGACGC…	427	53.63
SV36	D_0__Bacteria;D_1__Proteobacteria;D_2__Gammaproteobacteria;D_3__Diplorickettsiales;D_4__Diplorickettsiaceae;D_5__Diplorickettsia;Ambiguous_taxa	0	0	0	0	0	0	0	0	0	0	0	0	0	0	0	0	0	0	0	0	1385	3.65426	0	0	TAAB01000038	TGGGGAATATTGGACAATGGGGGCAACCCTGATCCAGCAATGCCGCGTGTGTGAAGAAGGCCTTCGGGTTGTAAAGCACTTTAGGTGGGGAAGAAAGGTAACGGGTGAATAATATGTTATTTCGACGGTACCCGCAGAATAAGCACCGGCTAACTCTGTGCCAGCAGCCGCGGTAATACAGAGGGTGCGAGCGTTAATCAGAATGACTGGGCGTAAAGGGCGTGTAGGTGGTTGACTAGGTTTGATGTGAAATCCCCGGGCTTAACCTGGGAATGGCGTCGAAAACGGGTCGACTCGAGTGAGACAGAGGGTTGTGGAATTTCCGGTGTAGCGGTGAAATGCGTAGATATCGGAAAGAACATCAGTGGCGAAGGCGACAACCTGGGTCTTAACTGACAC…	427	52.69
SV37	D_0__Bacteria;D_1__Proteobacteria;D_2__Gammaproteobacteria;D_3__Enterobacteriales;D_4__Enterobacteriaceae;D_5__Serratia	0	0	0	0	0	0	1132	2.03902	0	0	0	0	0	0	0	0	0	0	0	0	0	0	0	0	TAAB01000039	TGGGGAATATTGCACAATGGGCGCAAGCCTGATGCAGCCATGCCGCGTGTGTGAAGAAGGCCTTCGGGTTGTAAAGCACTTTCAGCGAGGAGGAAGGGTAATGTGTTAATAAGACATTGCATTGACGTTACTCGCAGAAGAAGCACCGGCTAACTCCGTGCCAGCAGCCGCGGTAATACGGAGGGTGCAAGCGTTAATCGGAATTACTGGGCGTAAAGCGCACGCAGGCGGTTTGTTAAGTCAGATGTGAAATCCCCGCGCTCAACGTGGGAACGGCATTTGAGACTGGCAAGCTAGAGTCTTGTAGAGGGGGGTAGAATTCCAGGTGTAGCGGTGAAATGCGTAGAGATCTGGAGGAATACCGGCGGCGAAGGCGGCCCCCTGGACAAAGACTGACGC…	427	54.57
SV38	D_0__Bacteria;D_1__Proteobacteria;D_2__Gammaproteobacteria;D_3__Enterobacteriales;D_4__Enterobacteriaceae;D_5__Serratia	0	0	0	0	0	0	1098	1.97777	0	0	0	0	0	0	0	0	0	0	0	0	0	0	0	0	TAAB01000040	TGGGGAATATTGCACAATGGGCGCAAGCCTGATGCAGCCATGCCGCGTGTGTGAAGAAGGCCTTCGGGTTGTAAAGCACTTTCAGCGAGGAGGAAGGGTAATGTGTTAATAAGACATTGCATTGACGTTACTCGCAGAAGAAGCACCGGCTAACTCCGTGCCAGCAGCCGCGGTAATACGGAGGGTGCAAGCGTTAATCGGAATTACTGGGCGTAAAGCGCACGCAGGCGGTTTGTTAAGTCAGATGTGAAATCCCCGCGCTCAACGTGGGAACGGCATTTGAGACTGGCAAGCTAGAGTCTTGTAGAGGGGGTAGAATTCCAGGTGTAGCGGTGAAATGCGTAGAGATCTGGAGGAATACCGGTGGCGAAGGCGGCCCCCTGGACAAAGACTGACGCT…	426	54.23
SV39	D_0__Bacteria;D_1__Proteobacteria;D_2__Gammaproteobacteria;D_3__Enterobacteriales;D_4__Enterobacteriaceae;D_5__Serratia	0	0	0	0	0	0	1096	1.97417	0	0	0	0	0	0	0	0	0	0	0	0	0	0	0	0	TAAB01000041	TGGGGAATATTGCACAATGGGCGCAAGCCTGATGCAGCCATGCCGCGTGTGTGAAGAAGGCCTTCGGGTTGTAAAGCACTTTCAGCGAGGAGGAAGGGTAATGTGTTAATAAGACATTGCATTGACGTTACTCGCAGAAGAAGCACCGGCTAACTCCGTGCCAGCAGCCGCTGTAATACGGAGGGTGCAAGCGTTAATCAGAATTACTGGGCGTAAAGCGCACACAGGCGGTTTGTTAAGTCAGATGTGAAATCCCCGCGCTCAACGTGGGAACGGCATTTGAGACTGGCAAGCTAGAGTCTTGTAGAGGGGGGCAGAATTCCAGGTGTAGCGGTGAAATGCGTAGAGATCTGGAGGAATACCGGTGGCGAAGGCGGCCCCCTGGACAAAGACTGACGC…	427	53.86
SV40	D_0__Bacteria;D_1__Proteobacteria;D_2__Gammaproteobacteria;D_3__Enterobacteriales;D_4__Enterobacteriaceae;D_5__Serratia	0	0	0	0	0	0	1017	1.83187	0	0	0	0	0	0	0	0	0	0	0	0	0	0	0	0	TAAB01000042	TGGGGAATATTGCACAATGGGCGCAAGCCTGATGCAGCCATGCCGCCTGTGTGAAGAAGGCCTTCGGGTTGTAAAGCACTTTCAGCGAGGAGGAAGGGTAATGTGTTAATAAGACATTGCATTGACGTTACTCGCAGAAGAAGCACCGGCTAACTCCGTGCCAGCAGCCGCGGTAATACGGAGGGTGCAAGCGTTAATCGGAATTACTGGGCGTAAAGCGCACGCAGGCGGTTTGTTAAGTCAGATGTGAAATCCCCGCGCTCAACGTGGGAACGGCATTTGAGACTGGCAAGCTAGAGTCTTGTAGAGGGGGTAGAATTCCAGGTGTAGCGGTGAAATGCGTAGAGATCTGGAGGAATACCGGTGGCGAAGGCGGCCCCCTGGACAAAGACTGACGCT…	426	54.23
SV41	D_0__Bacteria;D_1__Proteobacteria;D_2__Gammaproteobacteria;D_3__Enterobacteriales;D_4__Enterobacteriaceae;D_5__Serratia	0	0	0	0	0	0	979	1.76342	0	0	0	0	0	0	0	0	0	0	0	0	0	0	0	0	TAAB01000043	TGGGGAATATTGCACAATGGGCGCAAGCCTGATGCAGCCATGCCGCGTGTGTGAAGAAGGCCTTCGGGTTGTAAAGCACTTTCAGCGAGGAGGAAGGGTAATGTGTTAATAAGACATTGCATTGACGTTACTCGCAGAAGAAGCACCGGCTAACTCCGTGCCAGCAGCCGCGGTAATACGGAGGGTGCAAGCGTTAATCGGAATTACTGGGCGTAAAGAGCACGCAGGCGGTTTGTTAAGTCAGGTGTGAAATCCCCGCGCTCAACGTGGGAACGGCATTTGAGACTGGCAAGCTAGAGTCTTGTAGAGGGGGGTAGAATTCCAGGTGTAGCGGTGAAATGCGTAGAGATCTGGAGGAATACCGGTGGCGAAGGCGGCCCCCTGGACAAAGACTGACGC…	427	54.33
SV42	D_0__Bacteria;D_1__Proteobacteria;D_2__Gammaproteobacteria;D_3__Gammaproteobacteria Incertae Sedis;D_4__Unknown Family;D_5__Candidatus Carsonella	0	0	0	0	0	0	0	0	0	0	0	0	0	0	0	0	0	0	0	0	554	1.4617	0	0	TAAB01000044	TGGGGAATATTGGACAATGAGCAAAAGCTTGATCCAGCTATGTCGCGTGTGTGAAGAAGGCCTTAGGGTTGTAAAACACTTTCAACAAAGTAAGAAGAAAAAATAATTTAAAAAAATATTTTTTTTGACGGTAATTGTAAAAGAAGCACCGGCTAACTTCGTGCCAGCAGCCGCGGTAATACGAGGGGTGCAAGCGTTAATCGGAATTATTGGGCGTAAAGGGTGTGTAGGTTGTTTTTAAAAGTTGATTGTTAAATATATTAAAGTAATTTAGTATGGCAATTAATACTAATAAACTTGAGTATAAAAGAAGAAATTAGAATTTCAGGAGTAGCAGTGAAATGCTTAGATATCTGAAAGAATACTAGTGGCGAAGGCGTTTTTCTATTTTAATACTGA…	430	35.35
SV43	D_0__Bacteria;D_1__Proteobacteria;D_2__Alphaproteobacteria;D_3__Rickettsiales;D_4__Anaplasmataceae;D_5__Wolbachia;Ambiguous_taxa	0	0	0	0	7	0.0124688	0	0	0	0	0	0	0	0	0	0	0	0	0	0	412	1.08704	0	0	TAAB01000045	TGGGGAATATTGGACAATGGGCGAAAGCCTGATCCAGCCATGTCGCATGAGTGAAGAAGGCCCTTGGGTTGTAAAGCTCTTTTAGTGAGGAAGATAATGACGGTACTCACAGAAGAAGTCCTGGCTAACTCCGTGCCAGCAGCCGCGGTAATACGGAGAGGGCTAGCGTTATTCGGAATTATTGGGCGTAAAGGGCGCGTAGGCTGATTAATAAGTTAAAAGTGAAATCCCGAGGCTTAACCTTGGAATTGCTTTTAAAACTATTAATCTAGAGATTGAAAGAGGATAGAGGAATTCCTGATGTAGAGGTAAAATTCGTAAATATTAGGAGGAACACCAGTGGCGAAGGCGTCTATCTGGTTCAAATCTGACGCTGAGGCGCGAAGGCGTGGGGAGCAA…	402	46.52
SV44	D_0__Bacteria;D_1__Proteobacteria;D_2__Gammaproteobacteria;D_3__Gammaproteobacteria Incertae Sedis;D_4__Unknown Family;D_5__Candidatus Carsonella	0	0	591	0.925375	0	0	0	0	0	0	0	0	0	0	0	0	0	0	0	0	0	0	0	0	N/A	TGGGGGATATTGGACAATGAGCGAAAGCTTGATCCAGCTATGTCGCGTGTGTGAAGAAGGCCTTAGGGTTGTAAAACACTTTCAACAAAGGAAGAAGAAAAAATTTTATAAAAAAATATTTTTTTTGACGTTATTTGTAAAAGAAGCACCGGCTAACTTCGTGCCAGCAGCCGCGGTAATACGAGGGGTGCAAGCGTTAATCGGAATTATTGGGCGTAAAGGGTGTGTAGGTTGTTTTTAAAAGTTAATTGTTAAATATATTAAAGTAATTTAGTATAGCAATTAATACTAATAAACTTGAGTATAAAAGAAGAAATTAGAATTTCAGGAGTAGCAGTGAAATGCTTAGATATCTGAAAGAATACTAGTGGCGAAGGCGTTTTTCTATTTTAATACTGA…	430	35.35
SV45	D_0__Bacteria;D_1__Proteobacteria;D_2__Gammaproteobacteria;D_3__Enterobacteriales;D_4__Enterobacteriaceae;D_5__Arsenophonus	0	0	0	0	0	0	0	0	0	0	0	0	0	0	0	0	0	0	516	0.848307	0	0	0	0	N/A	TGGGGAATATTGCACAATGGGCGCAAGCCTGATGCAGCCATGCCGCGTGTATGAAGAAGGCCTTCGGGTTGTAAAGTACTTTCAGTCGTGAGGAAGGTGTTAAGGTTAATAACCTTAGCAATTGACGTTAGCGACAGAAGAAGCACCGGCTAACTCCGTGCCAGCAGCCGCGGTAATACGGAGGGTGCGAGCGTTAATCGGAATTACTGGGCGTAAAGGGCACGCAGGCGGTTAATTAAGTTGGATGTGAAATCCCCGGGCTTAACCTGGGAATGGCATTCAAGACTGGTTAGCTAGAGTCTTGTAGAGGGGGGTAGAATTCCATGTGTAGCGGTGAAATGCGTAGAGATGTGGAGGAATACCGGTGGCGAAGGCGGCCCCCTGGACAAAGACTGACGC…	427	52.46
SV46	D_0__Bacteria;D_1__Proteobacteria;D_2__Gammaproteobacteria;D_3__Enterobacteriales;D_4__Enterobacteriaceae;D_5__Arsenophonus	0	0	0	0	0	0	0	0	0	0	0	0	0	0	0	0	0	0	449	0.738159	0	0	0	0	N/A	TGGGGAATATTGCACAATGGGCGCAAGCCTGATGCAGCCATGCCGCGTGTATGAAGAAGGCCTTCGGGTTGTAAAGTACTTTCAGTCGTGAGGAAGGTGTTAAGGTTAATAACCTTAGCAATTGACGTTAGCGACAGAAGAAGCACCGGCTAACTCCGTGCCAGCAGCCGCGGTAATACGGAGGGTGCGAGCGTTAATCGGAATTACTGGGCGTAAAGGGCACGCAGGCGGTTAATTAAGTTGGATGTGAAATCCCCTGGCTTAACCTGGGAATGGCATTCAAGACTGGTTAGCTAGAGTCTTGTAGAGGGGGGTAGAATTCCATGTGTAGCGGTGAAATGCGTAGAGATGTGGAGGAATACCGGTGGCGAAGGCGGCCCCCTGGACAAAGACTGACGC…	427	52.22
SV47	D_0__Bacteria;D_1__Proteobacteria;D_2__Gammaproteobacteria;D_3__Enterobacteriales;D_4__Enterobacteriaceae;D_5__Arsenophonus	0	0	0	0	0	0	0	0	0	0	0	0	0	0	0	0	0	0	435	0.715143	0	0	0	0	N/A	TGGGGAATATTGCACAATGGGCGCAAGCCTGATGCAGCCATGCCGCGTGTATGAAGAAGGCCTTCGGGTTGTAAAGTACTTTCAGTCGTGAGGAAGGTGTTAAGGTTAATAACCTTAGCAATTGACGTTAGCGACAGAAGAAGCACCGGCTAACTCCGTGCCAGCAGCAGCGGTAATACGGAGGGTGCTAGCGTTAATCGGAATTACTGGGCGTAAAGGGCACGCAGGCGGTTAATTAAGTTGGATGTGAAATCCCCGGGCTTAACCTGGGAATGGCATTCAAGACTGGTTAGCTAGAGTCTTGTAGAGGGGGGTAGAATTCCATGTGTAGCGGTGAAATGCGTAGAGATGTGGAGGAATACCGGTGGCGAAGGCGGCCCCCTGTACAAAGACTGATGC…	427	51.52
SV48	D_0__Bacteria;D_1__Proteobacteria;D_2__Alphaproteobacteria;D_3__Rickettsiales;D_4__Anaplasmataceae;D_5__Wolbachia	0	0	0	0	0	0	0	0	0	0	0	0	0	0	407	0.905571	0	0	0	0	0	0	0	0	N/A	TGGGGAATATTGGACAATGGGCGAAAGCCTGATCCAGCCATGCCGCATGAGTGAAGAAGGCCTTTGGGTTGTAAAGCTCTTTTAGTGAGGAAGATAATGACGGTACTCACAGAAGAAGTCCTGGCTAACTCCGTGCCAGCAGCCGCGGTAATACGGAGAGGGCTAGCGTTATTCGGAATTATTGGGCGTAAAGGGCGCGTAGGCTGGTTAATAAGTTAAAAGTGAAATCCCGAGGCTTAACCTTGGAATTGCTTTTAAAACTATTAATCTAGAGATTGAAAGAGGATGGAGGAATTCCTGATGTAGAGGTAAAATTCGTAAATATTAGGAGGAACACCAGTGGCGGAGGCGTCTATCTGGTTCAAATCTGACGCTGAAGCGCGAAGGCGTGGGGAGCAA…	402	47.01
SV49	D_0__Bacteria;D_1__Proteobacteria;D_2__Gammaproteobacteria;D_3__Enterobacteriales;D_4__Enterobacteriaceae;D_5__Serratia	0	0	0	0	0	0	0	0	0	0	0	0	0	0	329	0.732022	0	0	0	0	0	0	0	0	N/A	TGGGGAATATTGCACAATGGGCGCAAGCCTGATGCAGCCATGCCGCGTGTGTGAAGAAGGCCTTCGGGTTGTAAAGCACTTTCAGCGAGGAGGAAGGGTTCAGTGTTAATAGCACTGTGCATTGACGTTACTCGCAGAAGAAGCACCGGCTAACTCCGTGCCAGCAGCCGCGGTAATACGGAGGGTGCAAGCGTTAATCGGAATTACTGGGCGTAAAGCGCACGCAGGCGGTTTGTTAAGTCAGATGTGAAATCCCCGCGCTTAACGTGGGAACTGCATTTGAAACTGGCAAGCTAGAGTCTTGTAGAGGGGGGTAGAATTCCAGGTGTAGCGGTGAAATGCGTAGAGATCTGGAGGAATACCGGTGGCGAAGGCGGCCCCCTGGACAAAGACTGACGC…	427	54.33
SV50	D_0__Bacteria;D_1__Proteobacteria;D_2__Gammaproteobacteria;D_3__Gammaproteobacteria Incertae Sedis;D_4__Unknown Family;D_5__Candidatus Carsonella	0	0	0	0	0	0	0	0	0	0	0	0	0	0	0	0	0	0	0	0	0	0	327	0.774771	N/A	TGAGGAATATTGGACAATGAGCGAAAGCTTGATCCAGCTATGTCGCGTGTGTGAAGAAGGCCTTAGGGTTGTAAAACACTTTCAACAAAGAAAGAAGATATTTTTTTTAAAAAAAAAAAAAAATTTGACGATAATTGTAAAAGAAGCACCGGCTAACTTCGTGCCAGCAGCCGCGGTAATACGAGGGGTGCAAGCGTTAATCGGAATTATTGGGCGTAAAGGGTGTGTAGGTTGTTTATATTAAATTAATTGTAAAATATATTAAAGCAGTTTAATATAGCAAATTAATTATAATAAACTAGAGTATAAAAGAAGAAATTAGAATTTTGGGAGTAGCAGTGAAATGCTTAGATATCTGAAAGAATACTAGTGGCGAAGGCGTTTTTCTATTTTAATACT…	432	34.49
SV51	D_0__Bacteria;D_1__Proteobacteria;D_2__Gammaproteobacteria;D_3__Enterobacteriales;D_4__Enterobacteriaceae	0	0	0	0	0	0	0	0	0	0	0	0	0	0	0	0	0	0	0	0	325	0.857497	0	0	N/A	TGGGGAATATTGCACAATGGGGGAAACCCTGATGCAGCCATGCCGCGTGTGTGAAGAAGGCCTTAGGGTTGTAAAGCACTTTCAGCGGGGAGGAAAGTTAGTGACGCAAACAACGTCGCCTATTGACGTTACCCGCACAAGAAGCACCGGCTAACTCCGTGCCAGCAGCCGCGGTAACACGGAGGGTGCGAGCGTTAATCGGAATTACTGGGCGTAAAGAGTACGCAGGCGGTTTGTTAAGTCAGATGTGAAATTCCTGGGCTTAACCTAGGGACTGCATTTGAAACTGGCAGACTAGAGTTTCGTAGAGGGAGGTAGAATTCCAGGTGTAGCGGTGAAATGCGTAGAGATCTGGAGGAATACCAGTGGCGAAGGCGGCCTCCTGGACGAAAACTGACG…	428	52.57
SV52	D_0__Bacteria;D_1__Proteobacteria;D_2__Gammaproteobacteria;D_3__Gammaproteobacteria Incertae Sedis;D_4__Unknown Family;D_5__Candidatus Carsonella	0	0	0	0	0	0	0	0	0	0	0	0	0	0	0	0	0	0	0	0	0	0	282	0.668151	N/A	TGAGGAATATTGGACAATGAGCGAAAGCTTGATCCAGCTATGTCGCGTGTGTGAAGAAGGCCTTAGGGTTGTAAAACACTTTCAACAAAGAAAGAAGATATTTTTTTTTAAAAAAAAAAAAAAATTGACGATAATTGTAAAAGAAGCACCGGCTAACTTCGTGCCAGCAGCCGCGGTAATACGAGGGGTGCAAGCGTTAATCGGAATTATTGGGCGTAAAGGGTGTGTAGGTTGTTTATATTAAATTAATTGTAAAATATATTAAAGCAGTTTAATATAGCAAATTAATTATAATAAACTAGAGTATAAAAGAAGAAATTAGAATTTTGGGAGTAGCAGTGAAATGCTTAGATATCTGAAAGAATACTAGTGGCGAAGGCGTTTTTCTATTTTAATACT…	432	34.49
SV53	D_0__Bacteria	0	0	0	0	0	0	0	0	0	0	0	0	0	0	0	0	0	0	0	0	274	0.722936	0	0	N/A	GGAGGGCTGCAAAAATCAACCGAAATTGCGGCCGCTTTGGAATGGTGAAAGATACAAAAAATTTATGATGCTTTAAATTTGTCATGCTTTAAAATCCTAACAATGTACCACTACTAATACCCATGGACTTCGCCTAAAAAATAATCAAGTTTTTGTTGCTTTTGAAACTTGATGAAAGCTCTCTATTCACTGTGAAAATTTTGTCCATTGAAAGGATACGCTTATTCATCATTAGATACCC	241	34.85
SV54	D_0__Bacteria	0	0	0	0	0	0	0	0	0	0	0	0	0	0	0	0	0	0	0	0	0	0	230	0.544946	N/A	GCAAGAAGAAAACAAATCTTGAAAAATTTACATAATTTAAAACTTGGAAATAAATTTCAGTAATAACATTTATGAGAAGAAGGGGAAGAAAGAAAACACTTTACCGGTGACTTTTATTGGTTTCATTTTGCAAATGAATTCAAAGATTGCACTTTTCTGCTTGACTCAGTGAATTTAGTAAAGATACGTACATTTCTCCAGGAATGTGTAACTTGGAAGATTACGAGTTCTTGCCTTGGCGTACGATATTGTGTCA	256	32.03
SV55	D_0__Bacteria;D_1__Proteobacteria;D_2__Alphaproteobacteria;D_3__Rickettsiales;D_4__Anaplasmataceae;D_5__Wolbachia;Ambiguous_taxa	212	0.365102	0	0	0	0	0	0	0	0	0	0	0	0	0	0	0	0	0	0	0	0	0	0	N/A	TGGGGAATATTGGACAATGGGCGAAAGCCTGATCCAGCCATGCCGCATGAGTGAAGAAGGCCTTTGGGTTGTAAAGCTCTTTTAGTGAGGAAGATAATGACGGTACTCACAGAAGAAGTCCTGGCTAACTCCGTGCCAGCAGCCGCGGTAATACGGAGAGGGCTAGCGTTATTCGGAATTATTGGGCGTAAAGGGCGCGTAGGCTGATTAATAAGTTAAAAGTGAAATCCCGAGGCTTAACCTTGGAATTGCTTTTAAAACTATTAATCTAGAGATTGAAAGAGGATAGAGGAATTCCTGATGTAGAGGTAAAATTCGTAAATATTAGGAGGAACACCAGTGGCGAAGGCGTCTATCTGGTTCAAATCTGACGCTGAGGCGCGAAGGCGTGGGGAGCAA…	402	46.52
SV56	D_0__Bacteria	0	0	0	0	0	0	0	0	0	0	0	0	0	0	0	0	0	0	0	0	0	0	204	0.483344	N/A	GCAAGGAGAAAACAAATCTTGAAAAATTTACATAATTTAAAACTTGGAAATAAATTTCAGTAATAACATTTATGAGAAGAAGGGGAAGAAAGAAAACACTTTACCGGTGACTTTTATTGGTTTCATTTTGCAAATGAATTCAAAGATTGCACTTTTCTGCTTGACTCAGTGAATTTAGTAAAGATACGTACATTTCTCCAGGAATGTGTAACTTGGAAGATTACGAGTTCTTGCCTTGGCGTACGATATTGTGTCA	256	32.42
SV57	D_0__Bacteria;D_1__Firmicutes;D_2__Bacilli;D_3__Lactobacillales;D_4__Carnobacteriaceae;D_5__Carnobacterium;Ambiguous_taxa	0	0	0	0	0	0	0	0	0	0	0	0	0	0	185	0.411623	0	0	0	0	0	0	0	0	N/A	TAGGGAATCTTCCGCAATGGACGAAAGTCTGACGGAGCAATGCCGCGTGAGTGAAGAAGGTTTTCGGATCGTAAAACTCTGTTGTTAGAGAAGAACAAGGATGAGAGTAACTGCTCATCCCCTGACGGTATCTAACCAGAAAGCCACGGCTAACTACGTGCCAGCAGCCGCGGTAATACGTAGGTGGCAAGCGTTGTCCGGATTTATTGGGCGTAAAGCGAGCGCAGGCGGTTCTTTAAGTCTGATGTGAAAGCCCCCGGCTCAACCGGGGAGGGTCATTGGAAACTGGAGAACTTGAGTGCAGAAGAGGAGAGTGGAATTCCATGTGTAGCGGTGAAATGCGTAGATATATGGAGGAACACCAGTGGCGAAGGCGACTCTCTGGTCTGTAACTGACGC…	427	51.99
SV58	D_0__Bacteria;D_1__Proteobacteria;D_2__Gammaproteobacteria;D_3__Gammaproteobacteria Incertae Sedis;D_4__Unknown Family;D_5__Candidatus Carsonella	0	0	0	0	0	0	0	0	0	0	0	0	0	0	0	0	0	0	0	0	0	0	183	0.433588	N/A	TGAGGAATATTGGACAATGAGCGAAAGCTTGATCCAGCTATGTCGCGTGTGTGAAGAAGGCCTTAGGGTTGTAAAACACTTTCAACAAAGAAAGAAGATATTTTTTTTTTAAAAAAAAAAAAATTTGACGATAATTGTAAAAGAAGCACCGGCTAACTTCGTGCCAGCAGCCGCGGTAATACGAGGGGTGCAAGCGTTAATCGGAATTATTGGGCGTAAAGGGTGTGTAGGTTGTTTATATTAAATTAATTGTAAAATATATTAAAGCAGTTTAATATAGCAAATTAATTATAATAAACTAGAGTATAAAAGAAGAAATTAGAATTTTGGGAGTAGCAGTGAAATGCTTAGATATCTGAAAGAATACTAGTGGCGAAGGCGTTTTTCTATTTTAATACT…	432	34.49
SV59	D_0__Bacteria;D_1__Proteobacteria;D_2__Gammaproteobacteria;D_3__Enterobacteriales;D_4__Enterobacteriaceae;D_5__Arsenophonus	0	0	0	0	0	0	0	0	0	0	0	0	0	0	0	0	0	0	179	0.294277	0	0	0	0	N/A	TGGGGAATATTGCACAATGGGCGCAAGCCTGATGCAGCCATGCCGCGTGTATGAAGAAGTCCTTCGGGTTGTAAAGTACTTTCAGTCGTGAGGAAGGTGTTAAGGTTAATAACCTTAGCAATTGACGTTAGCGACAGAAGAAGCACCGGCTAACTCCGTGCCAGCAGCCGCGGTAATACGGAGGGTGCGAGCGTTAATAGGAATTACTGGGCGTAAAGGGCACGCAGGCGGTTAATTAAGTTGGATGTGAAATCCCCGGGCTTAACCTGGGAATGGCATTCAAGACTGGTTAGCTAGAGTCTTGTAGAGGGGGGTAGAATTCCATGTGTAGCGGTGAAATGCGTAGAGATGTGGAGGAATACCGGTGGCGAAGGCGGCCCCCTGGACAAAGACTGACGC…	427	51.99
SV60	D_0__Bacteria;D_1__Proteobacteria;D_2__Alphaproteobacteria;D_3__Rickettsiales;D_4__Rickettsiaceae;D_5__Rickettsia	0	0	0	0	0	0	0	0	167	0.319648	0	0	0	0	0	0	0	0	0	0	0	0	0	0	N/A	TGGGGAATATTGGACAATGGGCGAAAGCCTGATCCAGCAATACCGAGTGGGTGACGAAGGCCTTAGGGTTGTAAAGCCCTTTTCAGCAGGGAAGATAATGACGGTACCTGACCAAGAAAGCCCCGGCTAACTCCGTGCCAGCAGCCGCGGTAAGACGGAGGGGGCTAGCGTTGTTCGGAATTACTGGGCGTAAAGAGTGCGTAGGCGGGTTAGTAAGTTGGAAGTGAAAGCCCGAGGCTTAACCTCGGAACTGCTTTCAAAACTACTAATCTAGAGTGTAGTAGGGGATGATGGAATTCCTAGTGTAGAGGTGAAATTCTTAGATATTAGGAGGAACACCGGTGGCGAAGGCGGTCATCTAGGCTACAACTGACGCTGATGCACGAAAGCGTGGGGAGC…	404	51.49
SV61	D_0__Bacteria	0	0	0	0	0	0	0	0	0	0	0	0	0	0	0	0	0	0	0	0	165	0.435345	0	0	N/A	GGATGGCTGCAAAAATCAACCGAAATTGCGGCCGCTTTGGAATGGTGAAAGATACAAAAAATTTATGATGCTTTAAATTTGTCATGCTTTAAAATCCTAACAATGTACCACTACTAATACCCATGGACTTCGCCTAAAAAATAATCAAGTTTTTGTTGCTTTTGAAACTTGATGAAAGCTCTCTATTCACTGTGAAAATTTTGTCCATTGAAAGGATACGCTTATTCATCATTAGATACCC	241	34.44
SV62	D_0__Bacteria;D_1__Proteobacteria;D_2__Gammaproteobacteria;D_3__Gammaproteobacteria Incertae Sedis;D_4__Unknown Family;D_5__Candidatus Carsonella	0	0	0	0	0	0	0	0	0	0	0	0	0	0	0	0	0	0	0	0	157	0.414237	0	0	N/A	TGGGGAATATTGGACAATGAGCAAAAGCTTGATCCAGCTATGTCGCGTGTGTGAAGAAGGCCTTAGGGTTGTAAAACACTTTCAACAAAGTAAGAAGAAAAAATAATTTAAAAAAATATTTTTTTTGACGGTAATTGTAAAAGAAGCACCGGCTAACTTCGTGCCAGCAGCCGCGGTAATACGAGGGGTGCAAGCGTTAATCGGAATTATTGGGCGTAAAGGGTGTGTAGGTTGTTTTTAAAAGTTAATTGTTAAATATACTAAAGTAATTTAGTATGGCAATTAATACTAATAAACTTGAGTATAAAAGAAGAAATTAGAATTTCAGGAGTAGCAGTGAAATGCTTAGATATCTGAAAGAATACTAGTGGCGAAGGCGTTTTTCTATTTTAATACTGA…	430	35.35
SV63	D_0__Bacteria	0	0	0	0	0	0	0	0	0	0	0	0	0	0	0	0	0	0	0	0	141	0.372022	0	0	N/A	GGGGGGCTGCAAAAATCAACCGAAATTGCGGCCGCTTTGGAATGGTGAAAGATACAAAAAATTTATGATGCTTTAAATTTGTCATGCTTTAAAATCCTAACAATGTACCACTACTAATACCCATGGACTTCGCCTAAAAAATAATCAAGTTTTTGTTGCTTTTGAAACTTGATGAAAGCTCTCTATTCACTGTGAAAATTTTGTCCATTGAAAGGATACGCTTATTCATCATTAGATACCC	241	35.27
SV64	D_0__Bacteria	0	0	0	0	0	0	0	0	0	0	0	0	0	0	0	0	0	0	0	0	123	0.32453	0	0	N/A	AAAATCAACCGAAATTGCAGCCGCTTTGGAATGGTGAAAGATACAAAAAATTTATGATAGTAAAAAAATGCTTAAAAATAATAAAAAACAACAAAATTTATACTTTATTTGATTGGCCGAATCATTCGGCCAAAAGGCCTTAAAAAAAAGCTGAATTAAATAAAAAAGAAACACTGTTGTTATTGTTGTTATTGTAGAGGAGGCTTGCTCCTCTTGTAGACGAGGCTTGCTTTCAAGTCTAAAAGGTCCATTGTGTCATGCTTTAAAATCCTAACAATGTACCACTACTAATACCCATGGACTTCGCCTAAAAAATAATCAAGTTTTTGTTGCCGTTGAAACTTGATGAAAGCTCTCTATTCACTGTGAAAATTTTGTCCATTGAAAGGATACGCTTAT…	404	32.67
SV65	D_0__Bacteria;D_1__Proteobacteria;D_2__Gammaproteobacteria;D_3__Gammaproteobacteria Incertae Sedis;D_4__Unknown Family;D_5__Candidatus Carsonella	0	0	0	0	0	0	0	0	0	0	0	0	0	0	113	0.251424	0	0	0	0	0	0	0	0	N/A	TGGGGAATATTGGACAATGAGCGAAAGTTTGATCCAGCTATGTCGCGTGTGTGAAGAAGGCCTTAGGGTTGTAAAACACTTTCAACAAAGGAAGAAGAAAAAATAATTTAAAAAAATATTTTTTTTGACGTTATTTGTAAAAGAAGCACCGGCTAACTTCGTGCCAGCAGCCGCGGTAATACGAGGGGTGCAAGCGTTAATCGGAATTATTGGGCGTAAAGGGTGTGTAGGTTGTTTTTAAAAGTTAATTATTAAATATACTAAAGTAATTTAGTATAGTAATTAATACTAATAAACTTGAGTATAAAAGAAGAAATTAGAATTTCAGGAGTAGCAGTGAAATGCTTAGATATCTGAAAGAATACTAGTGGCGAAGGCGTTTTTCTATTTTAATACTGA…	430	34.65
SV66	D_0__Bacteria;D_1__Proteobacteria;D_2__Gammaproteobacteria;D_3__Gammaproteobacteria Incertae Sedis;D_4__Unknown Family;D_5__Candidatus Carsonella	0	0	0	0	0	0	0	0	0	0	0	0	0	0	0	0	0	0	0	0	0	0	107	0.253518	N/A	TGAGGAATATTGGACAATGAGCGAAAGCTTGATCCAGCTATGTCGCGTGTGTGAAGAAGGCCTTAGGGTTGTAAAACACTTTCAACAAAGAAAGAAGATATTTTTTTTTAAAAAAAAAAAAATTTTGACGATAATTGTAAAAGAAGCACCGGCTAACTTCGTGCCAGCAGCCGCGGTAATACGAGGGGTGCAAGCGTTAATCGGAATTATTGGGCGTAAAGGGTGTGTAGGTTGTTTATATTAAATTAATTGTAAAATATATTAAAGCAGTTTAATATAGCAAATTAATTATAATAAACTAGAGTATAAAAGAAGAAATTAGAATTTTGGGAGTAGCAGTGAAATGCTTAGATATCTGAAAGAATACTAGTGGCGAAGGCGTTTTTCTATTTTAATACT…	432	34.49
SV67	D_0__Bacteria;D_1__Proteobacteria;D_2__Alphaproteobacteria;D_3__Acetobacterales;D_4__Acetobacteraceae	0	0	0	0	0	0	0	0	0	0	102	0.209081	0	0	0	0	0	0	0	0	0	0	0	0	N/A	TGGGGAATATTGGACAATGGGCGCAAGCCTGATCCAGCAATGCCGCGTGTGTGAAGAAGGTCTTCGGATTGTAAAGCACTTTCGACGGGGACGATGATGACGGTACCCGTAGAAGAAGCCCCGGCTAACTTCGTGCCAGCAGCCGCGGTAATACGAAGGGGGCTAGCGTTGCTCGGAATGACTGGGCGTAAAGGGCGCGTAGGCGGTTTGTACAGTCAGATGTGAAATTCCCGGGCTTAACCTGGGGGCTGCATTTGAGACGTATGGACTAGAGTGTGAGAGAGGGTTGTGGAATTCCCAGTGTAGAGGTGAAATTCGTAGATATTGGGAAGAACACCGGTGGCGAAGGCGGCAACCTGGCTCATAACTGACGCTGAGGCGCGAAAGCGTGGGGAGCAA…	402	54.98
SV68	D_0__Bacteria;D_1__Proteobacteria;D_2__Gammaproteobacteria;D_3__Pseudomonadales;D_4__Moraxellaceae;D_5__Acinetobacter	0	0	7	0.0109604	9	0.0160314	0	0	0	0	11	0.0225479	5	0.0108691	35	0.0778747	5	0.0121451	10	0.0164401	4	0.0105538	12	0.028432	N/A	TGGGGAATATTGGACAATGGGGGGAACCCTGATCCAGCCATGCCGCGTGTGTGAAGAAGGCCTTATGGTTGTAAAGCACTTTAAGCGAGGAGGAGGCTACTTTAGTTAATACCTAGAGATAGTGGACGTTACTCGCAGAATAAGCACCGGCTAACTCTGTGCCAGCAGCCGCGGTAATACAGAGGGTGCAAGCGTTAATCGGATTTACTGGGCGTAAAGCGCGCGTAGGCGGCTAATTAAGTCAAATGTGAAATCCCCGAGCTTAACTTGGGAATTGCATTCGATACTGGTTAGCTAGAGTGTGGGAGAGGATGGTAGAATTCCAGGTGTAGCGGTGAAATGCGTAGAGATCTGGAGGAATACCGATGGCGAAGGCAGCCATCTGGCCTAACACTGACG…	428	50.7
SV69	D_0__Bacteria;D_1__Firmicutes;D_2__Bacilli;D_3__Lactobacillales;D_4__Carnobacteriaceae;D_5__Carnobacterium	0	0	0	0	0	0	0	0	0	0	0	0	0	0	91	0.202474	0	0	0	0	0	0	0	0	N/A	TAGGGAATCTTCCGCAATGGACGAAAGTCTGACGGAGCAACGCCGCGTGAGTGAAGAAGGTTTTCGGATCGTAAAACTCTGTTGTTAAAGAAGAACAAGGATGAGAGTAACTGCTCATCCCCTGACGGTATTTAACCAGAAAGCCACGGCTAACTACGTGCCAGCAGCCGCGGTAATACGTAGGTGGCAAGCGTTGTCCGGATTTATTGGGCGTAAAGCGAGCGCAGGCGGTTCTTTAAGTCTGATGTGAAAGCCCCCGGCTCAACCGGGGAGGGTCATTGGAAACTGGAGAACTTGAGTGCAGAAGAGGAGAGTGGAATTCCACGTGTAGCGGTGAAATGCGTAGATATGTGGAGGAACACCAGTGGCGAAGGCGACTCTCTGGTCTGTAACTGACGC…	427	52.22
SV70	D_0__Bacteria;D_1__Firmicutes;D_2__Bacilli;D_3__Lactobacillales;D_4__Streptococcaceae;D_5__Lactococcus	6	0.0103331	3	0.00469734	10	0.0178126	0	0	9	0.0172265	11	0.0225479	6	0.0130429	12	0.0266999	4	0.00971605	0	0	6	0.0158307	9	0.021324	N/A	TAGGGAATCTTCGGCAATGGACGAAAGTCTGACCGAGCAACGCCGCGTGAGTGAAGAAGGTTTTCGGATCGTAAAACTCTGTTGGTAGAGAAGAACGTTGGTGAGAGTGGAAAGCTCATCAAGTGACGGTAACTACCCAGAAAGGGACGGCTAACTACGTGCCAGCAGCCGCGGTAATACGTAGGTCCCGAGCGTTGTCCGGATTTATTGGGCGTAAAGCGAGCGCAGGTGGTTTATTAAGTCTGGTGTAAAAGGCAGTGGCTCAACCATTGTATGCATTGGAAACTGGTAGACTTGAGTGCAGGAGAGGAGAGTGGAATTCCATGTGTAGCGGTGAAATGCGTAGATATATGGAGGAACACCGGTGGCGAAAGCGGCTCTCTGGCCTGTAACTGACAC…	427	51.29
SV71	D_0__Bacteria;D_1__Proteobacteria;D_2__Gammaproteobacteria;D_3__Pseudomonadales;D_4__Moraxellaceae;D_5__Acinetobacter	11	0.018944	0	0	8	0.0142501	0	0	0	0	13	0.0266475	7	0.0152167	12	0.0266999	5	0.0121451	0	0	5	0.0131923	9	0.021324	N/A	TGGGGAATATTGGACAATGGGGGGAACCCTGATCCAGCCATGCCGCGTGTGTGAAGAAGGCCTTATGGTTGTAAAGCACTTTAAGCGAGGAGGAGGCTCCTGTAGTTAATACCTACAGTGAGTGGACGTTACTCGCAGAATAAGCACCGGCTAACTCTGTGCCAGCAGCCGCGGTAATACAGAGGGTGCGAGCGTTAATCGGATTTACTGGGCGTAAAGCGTGCGTAGGCGGCTTTTTAAGTCGGATGTGAAATCCCCGAGCTTAACTTGGGAATTGCATTCGATACTGGGAAGCTAGAGTATGGGAGAGGATGGTAGAATTCCAGGTGTAGCGGTGAAATGCGTAGAGATCTGGAGGAATACCGATGGCGAAGGCAGCCATCTGGCCTAATACTGACG…	428	51.4
SV72	D_0__Bacteria;D_1__Proteobacteria;D_2__Gammaproteobacteria;D_3__Pseudomonadales;D_4__Moraxellaceae;D_5__Acinetobacter	0	0	7	0.0109604	0	0	7	0.0126088	4	0.00765624	5	0.0102491	3	0.00652146	13	0.0289249	7	0.0170031	0	0	6	0.0158307	8	0.0189547	N/A	TGGGGAATATTGGACAATGGGGGGAACCCTGATCCAGCCATGCCGCGTGTGTGAAGAAGGCCTTATGGTTGTAAAGCACTTTAAGCGAGGAGGAGGCTCTCTTGGTTAATACCCAAGAAGAGTGGACGTTACTCGCAGAATAAGCACCGGCTAACTCTGTGCCAGCAGCCGCGGTAATACAGAGGGTGCGAGCGTTAATCGGATTTACTGGGCGTAAAGCGTGCGTAGGCGGCTTTTTAAGTCGGATGTGAAATCCCCGAGCTTAACTTGGGAATTGCATTCGATACTGGGAAGCTAGAGTATGGGAGAGGATGGTAGAATTCCAGGTGTAGCGGTGAAATGCGTAGAGATCTGGAGGAATACCGATGGCGAAGGCAGCCATCTGGCCTAATACTGACG…	428	51.4
SV73	D_0__Bacteria;D_1__Proteobacteria;D_2__Gammaproteobacteria;D_3__Betaproteobacteriales;D_4__Burkholderiaceae;D_5__Candidatus Profftella;Ambiguous_taxa	6	0.0103331	0	0	25	0.0445315	0	0	0	0	28	0.0573947	0	0	0	0	0	0	0	0	0	0	0	0	N/A	TGGGGAATTTTGGACAATGGGCGAAAGCCTGATCCAGCAATGCCGCGTGAGTGAAGAAGGCCTTAGGGTTGTAAAGCTCTTTTATCAGGAAAGAAACGAATTAATATAATACATTAATTTAATGACGGTACCTGAAGAATAAGCACCGGCTAACTACGTGCCAGCAGCCGCGGTAATACGTAGGGTGCGAGCGTTAATCGGAATTATTGGGCGTAAAGCGTACGTAGGCGGTTTTGTAAGACAGATGTGAAATGCCTGGGCTCAACCTTGGAATTGCATTTGTGACTGCGAAGCTAGAGTGTGTCAGAGGGAGATAGAATTCCACATGTAGCAGTGAAATGCGTAGATGTGGAGGAATACCGATGGCGAAGGCAGTCTCCTGGGATAACACTGACGCTC…	425	47.06
SV74	D_0__Bacteria;D_1__Proteobacteria;D_2__Alphaproteobacteria;D_3__Rhizobiales;D_4__Beijerinckiaceae;D_5__Methylobacterium	0	0	0	0	0	0	0	0	0	0	56	0.114789	0	0	0	0	0	0	0	0	0	0	0	0	N/A	TGGGGAATATTGGACAATGGGCGCAAGCCTGATCCAGCCATGCCGCGTGAGTGATGAAGGCCTTAGGGTTGTAAAGCTCTTTTATCCGGGACGATAATGACGGTACCGGAGGAATAAGCCCCGGCTAACTTCGTGCCAGCAGCCGCGGTAATACGAAGGGGGCTAGCGTTGCTCGGAATCACTGGGCGTAAAGGGCGCGTAGGCGGTCTTTTAAGTCGGGGGTGAAAGCCTGTGGCTCAACCACAGAATTGCCTTCGATACTGGGAGACTTGAGTTCGGAAGAGGTTGGTGGAACTGCGAGTGTAGAGGTGAAATTCGTAGATATTCGCAAGAACACCGGTGGCGAAGGCGGCCAACTGGTCCGACACTGACGCTGAGGCGCGAAAGCGTGGGGAGCAA…	402	55.72
SV75	D_0__Bacteria;D_1__Proteobacteria;D_2__Gammaproteobacteria;D_3__Enterobacteriales;D_4__Enterobacteriaceae;D_5__Arsenophonus	0	0	0	0	0	0	0	0	0	0	0	0	0	0	0	0	0	0	56	0.0920644	0	0	0	0	N/A	TGGGGAATATTGCACAATGGGCGCAAGCCTGATGCAGCCATGCCGCGTGTATGAAGAAGTCCTTCGGGTTGTAAAGTACTTTCAGTCGTGAGGAAGGTGTTAAGGTTAATAACCTTAGCAATTGACGTTAGCGACAGAAGAAGCACCGGCTAACTCAGTGCCAGCAGCCGCGGTAATACGGAGGGTGCGAGCGTTAATAGGAATTACTGGGCGTAAAGGGCACGCAGGCGGTTAATTAAGTTGGATGTGAAATCCCCGGGCTTAACCTGGGAATGGCATTCAAGACTGGTTAGCTAGAGTCTTGTAGAGGGGGGTAGAATTCCATGTGTAGCGGTGAAATGCGTATAGATGTGGAGGAATACCGGTGGCGAAGGCGGCCCCCTGGACAAAGACTGACGC…	427	51.52
SV76	D_0__Bacteria;D_1__Proteobacteria;D_2__Gammaproteobacteria;D_3__Enterobacteriales;D_4__Enterobacteriaceae;D_5__endosymbionts3	0	0	0	0	0	0	0	0	0	0	0	0	0	0	0	0	0	0	54	0.0887764	0	0	0	0	N/A	CGTTAATCAGAATTACTGGGCGTAAAGAGCACGTAGGCGGTATATTAAGTCAGATGTGAAATCCCTAAGCTTAACTTAGGAATTGCATTTGAAACTAATATGCTAGAGTTTTATAGAGGGGGGTAGAATTCCAGGTGTAGCGGTGAAATGCGTAGATATCTGGAGGAATACCAGTGGCGAAGGCGACCCCCTGGGTAAAAACTGACGCTGTGGTGCGAAAGCGTGGGGAGCAAACA	236	45.76
SV77	D_0__Bacteria;D_1__Cyanobacteria;D_2__Oxyphotobacteria;D_3__Chloroplast;D_4__Phytophthora lateralis MPF4;D_5__Phytophthora lateralis MPF4	0	0	0	0	53	0.0944068	0	0	0	0	0	0	0	0	0	0	0	0	0	0	0	0	0	0	N/A	TGAGGAATTTTCCGCAATGGGCGAAAGCCTGACGGAGCAATGCCGCGTGAAGGAACAAGGCTCACGGGTCGTAAACTTCTTTTCTCGGAGAAGAATAAATGACGGTATCTGAGGAATAAGCATCGGCTAACTCTGTGCCAGCAGCCGCGGTAAAACAGAGGATGCAAGCGTTATCCGGAATTATTGGGCGTAAAGTGTCTGTAGGTGGCTTTTCAAGTCCGTCGTCAAATCCCAGGGCTCAACCCTGGACAGGCGGTGGAAACTACCAAGCTAGAGTACGGTAGAGGCAGAGGGAATTTCCGGTGGAGCGGTGAAATGCGTTGAGATCGGGAAGAACACCAACAGGCGAAAGCACTCTGCTGGGCCGTCACTGACACTCAGAGACGAAAGCTAGGGGAG…	405	52.59
SV78	D_0__Bacteria	0	0	0	0	0	0	52	0.093665	0	0	0	0	0	0	0	0	0	0	0	0	0	0	0	0	N/A	CATATCGTCGGCAGCGTCAGATGTGTATAAGAGACAGTCTACGGGAGGCTGCCGTCCTAACCTCAACCTTCACTCTCTAGTGAAGGAGGACTCACTTTTGTTTTGTATTCGATGTAGGTTGCTGACCTACCATCGAGGGGTTTTGTGATGTTTTATTTCATGTGCTCAAAATGTCACACTACTTCCTGGGACGTCGTAATGGATGACCAGCCAGGTGTAAAACATCACTTGCTTAGATACCCGTGTAGTCCTGTCTCTTATACACATCTCCGAGCCCACGAGAC	284	47.18
SV79	D_0__Bacteria;D_1__Proteobacteria;D_2__Gammaproteobacteria;D_3__Enterobacteriales;D_4__Enterobacteriaceae;D_5__Arsenophonus	0	0	0	0	0	0	0	0	0	0	0	0	0	0	0	0	0	0	44	0.0723363	0	0	0	0	N/A	TGGGGAATATTGCACAATGGGAGCAAGCCTGATGCAGCCATGCCGCGTGTATGAAGAAGTCCTTCGGGTTGTAAAGTACTTTAAGTCGTGAGGAAGGTGTTAAGGTTAATAACCTTAGCAATTGACGTTAGCGACAGAAGAAGCACCGGCTAACTCCGTGCCAGCAGCCGCGGTAATACGGAGGGTGCGAGCGTTAATCGGAATTACTGGGCGTAAAGGGCACGCAGGCGGTTAATTAAGTTGGATGTGAAATCCCCGGGCTTAACCTGGGAATGGCATTCAAGACTGGTTAGCTAGAGTCTTGTAGAGGGGGGTAGAATTCCATGTGTAGCGGTGAAATGCGTAGAGATGTGGAGGAATAACGGTGGCGAAGGCGGCCCCCTGGACAAAGACTGACGC…	427	51.52
SV80	D_0__Bacteria	0	0	0	0	0	0	0	0	0	0	0	0	0	0	0	0	0	0	0	0	0	0	42	0.0995119	N/A	TCTCCAACTTTACTCGCAGGGTCTCCCTGAACCTTGTCCAGTTCGCATCTCGGACATTGAAACGGCGCGCCGGAGAGATGGGTGGTCGACATCTGGCCAGCTCGAACAGAATAAGTCCATGCTTACTCCCAATCTGGTCACGATCTACACGCCACGCGGTCAGGTCATCCCTGAAGTTGGGAGTTGTGATGCTCACATCGATGTTCGAAGAACCACTGTGCTGGGCAAAGGTAGGCGGTTGGTCGTCGCGGTTCCACACAACAAGATTGTGCGCTGCAATCAAGAATTCCAACTTCTCCGCTCTAGGGCAACGGCGACCGGCAATATTGTGCCAGAGGCCTGACTTGGCATTCACGTCACCACAGAAAATGATCTCCTTGCCCGGGAGAGCCAGCAGGA…	423	54.37
SV81	D_0__Bacteria;D_1__Proteobacteria;D_2__Gammaproteobacteria;D_3__Betaproteobacteriales;D_4__Burkholderiaceae;D_5__Alcaligenes	4	0.00688871	4	0.00626311	0	0	0	0	2	0.00382812	10	0.0204981	4	0.00869527	3	0.00667497	3	0.00728704	0	0	5	0.0131923	4	0.00947733	N/A	TGGGGAATTTTGGACAATGGGGGAAACCCTGATCCAGCCATCCCGCGTGTATGATGAAGGCCTTCGGGTTGTAAAGTACTTTTGGCAGAGAAGAAAAGGTATCCCCTAATACGGGATACTGCTGACGGTATCTGCAGAATAAGCACCGGCTAACTACGTGCCAGCAGCCGCGGTAATACGTAGGGTGCAAGCGTTAATCGGAATTACTGGGCGTAAAGCGTGTGTAGGCGGTTCGGAAAGAAAGATGTGAAATCCCAGGGCTCAACCTTGGAACTGCATTTTTAACTGCCGAGCTAGAGTATGTCAGAGGGGGGTAGAATTCCACGTGTAGCAGTGAAATGCGTAGATATGTGGAGGAATACCGATGGCGAAGGCAGCCCCCTGGGATAATACTGACGC…	427	50.82
SV82	D_0__Bacteria;D_1__Proteobacteria;D_2__Gammaproteobacteria;D_3__Enterobacteriales;D_4__Enterobacteriaceae;D_5__Yersinia	0	0	0	0	0	0	0	0	0	0	0	0	0	0	38	0.0845497	0	0	0	0	0	0	0	0	N/A	TGGGGAATATTGCACAATGGGCGCAAGCCTGATGCAGCCATGCCGCGTGTGTGAAGAAGGCCTTCGGGTTGTAAAGCACTTTCAGCGAGGAGGAAGGCATAAAGGTTAATAACCTTTGTGATTGACGTTACTCGCAGAAGAAGCACCGGCTAACTCCGTGCCAGCAGCCGCGGTAATACGGAGGGTGCAAGCGTTAATCGGAATTACTGGGCGTAAAGCGCACGCAGGCGGTTTGTTAAGTCAGATGTGAAATCCCCGCGCTTAACGTGGGAACTGCATTTGAAACTGGCAAGCTAGAGTCTTGTAGAGGGGGGTAGAATTCCAGGTGTAGCGGTGAAATGCGTAGAGATCTGGAGGAATACCGGTGGCGAAGGCGGCCCCCTGGACAAAGACTGACGC…	427	53.63
SV83	D_0__Bacteria;D_1__Chlamydiae;D_2__Chlamydiae;D_3__Chlamydiales	0	0	0	0	0	0	0	0	0	0	0	0	0	0	37	0.0823247	0	0	0	0	0	0	0	0	N/A	TCGAGAATCTTTCGCAATGGGCGCAAGCCTGACGAAGCGACGCCGTGTGAGTGAAGAAGGTCTTCGGATTGTAAAGCTCTTTCGCCCGGGAACAAGGGTCTGCACCGAATACGTGCAGATCTTGAGCGTACCGGGTAAAGAAGCGCCGGCTAACTACGTGCCAGCAGCTGCGGTAATACGTAGGGCGCGAGCATTAATCGGATTTACTGGGCGTAAAGGGTGCGTAGGCGGCTTGGCAAGTCAGATGTGAAATTTCGGGGCTCAACCCCGAAGCTGCATTTGAAACTGCCGAGCTAGAGGTCAGGAGGGGAAAACGGAATTCCACGTGTAGCGGTGAAATGCGTAGAGATGTGGAAGAACACCGGTGGCGAAGGCGGTTTTCTGGCCTGAACCTGACGC…	427	54.8
SV84	D_0__Bacteria	0	0	0	0	34	0.0605629	0	0	0	0	0	0	0	0	0	0	0	0	0	0	0	0	0	0	N/A	AAAAAAGTCGATTTTTTTTTTTGCAGATTTCTGTATGGGTAAATCAAGGAAGGTTAGGGCCAACCCGCTTGGCAGATTTTTTTTTTTATTAGTTTTTATATGAATTGTTTGAAATTTGATTTAGAGTCGTAAATTATTCACCCACCTTTACAAAATTCTAGCCTTTTTAATTAAAAAGACATTTCCAACTAAGCTACCTATAGAATGCGAAAGTAGTTTTCTAATTTTTGGTAGTGAGTGAGTGACGTCATTCAAGTTGTGGTGATTGGCGGATCGATTGGACGGCAAAAGTATGATGACGTCATTTTGGATCAAAACATTGTGTAAAGAAAGGCCAATGAAATCAAAGATTAGTCAGTAAGAATTAATTAAAACCAATAATAGTCCTGGCCCCTCACG…	421	33.97
SV85	D_0__Bacteria;D_1__Firmicutes;D_2__Bacilli;D_3__Lactobacillales;D_4__Carnobacteriaceae;D_5__Carnobacterium;Ambiguous_taxa	0	0	0	0	0	0	0	0	0	0	0	0	0	0	33	0.0734247	0	0	0	0	0	0	0	0	N/A	TAGGGAATCTTCCGCAATGGACGAAAGTCTGACGGAGCAATGCCGCGTGAGTGAAGAAGGTTTTCGGATCGTAAAACTCTGTTGTTAGAGAAGAACAAGGGTGAGAGTAACTGCTCATCCCCTGACGGTATCTAACCAGAAAGCCACGGCTAACTACGTGCCAGCAGCCGCGGTAATACGTAGGTGGCAAGCGTTGTCCGGATTTATTGGGCGTAAAGCGAGCGCAGGCGGTTCTTTAAGTCTGATGTGAAAGCCCCCGGCTCAACCGGGGAGGGTCATTGGAAACTGGAGAACTTGAGTGCAGAAGAGGAGAGTGGAATTCCATGTGTAGCGGTGAAATGCGTAGATATATGGAGGAACACCAGTGGCGAAGGCGACTCTCTGGTCTGTAACTGACGC…	427	52.22
SV86	D_0__Bacteria;D_1__Proteobacteria;D_2__Gammaproteobacteria;D_3__Betaproteobacteriales;D_4__Burkholderiaceae;D_5__Massilia	31	0.0533875	0	0	0	0	0	0	0	0	0	0	0	0	0	0	0	0	0	0	0	0	0	0	N/A	TGGGGAATTTTGGACAATGGGCGCAAGCCTGATCCAGCAATGCCGCGTGAGTGAAGAAGGCCTTCGGGTTGTAAAGCTCTTTTGTCAGGGAAGAAACGGTTGGGGCTAATATCCCCGGCTAATGACGGTACCTGAAGAATAAGCACCGGCTAACTACGTGCCAGCAGCCGCGGTAATACGTAGGGTGCGAGCGTTAATCGGAATTACTGGGCGTAAAGCGTGCGCAGGCGGTTTTGTAAGTCTGACGTGAAATCCCCGGGCTCAACCTGGGAATTGCGTTGGAGACTGCAAGGCTGGAGTCTGGCAGAGGGGGGTAGAATTCCACGTGTAGCAGTGAAATGCGTAGAGATGTGGAGGAACACCGATGGCGAAGGCAGCCCCCTGGGTCAAGACTGACGC…	427	55.04
SV87	D_0__Bacteria	0	0	0	0	0	0	0	0	30	0.0574218	0	0	0	0	0	0	0	0	0	0	0	0	0	0	N/A	TCAACTACCTCGTTGCCACGAATACCGCAGTGTGATTGAACAGTGTTTGATGGAAAGTGAAGAAATATTTCCAGATTTGCATTCTCTGTTCGTTCCATTCACCAGCATAGTCCGTTCCATATTTGTTGTCTTTGTCACTAAATTTGAATACCAGTTCTCGATGGATCACTGGAGATAAGCAACGTCAAGTGTGGATAGTACTTCGATGGGTGACCTCCTGGACCTGGGCTCGAGTAGTTTACGTACTGCTGGCTTTTTTTTAAGTAGTTTTCAGTGGT	278	42.45
SV88	D_0__Bacteria;D_1__Proteobacteria;D_2__Gammaproteobacteria;D_3__Enterobacteriales;D_4__Enterobacteriaceae;D_5__Escherichia-Shigella	0	0	0	0	5	0.00890631	0	0	0	0	0	0	0	0	12	0.0266999	0	0	0	0	6	0.0158307	0	0	N/A	TGGGGAATATTGCACAATGGGCGCAAGCCTGATGCAGCCATGCCGCGTGTATGAAGAAGGCCTTCGGGTTGTAAAGTACTTTCAGCGGGGAGGAAGGGAGTAAAGTTAATACCTTTGCTCATTGACGTTACCCGCAGAAGAAGCACCGGCTAACTCCGTGCCAGCAGCCGCGGTAATACGGAGGGTGCAAGCGTTAATCGGAATTACTGGGCGTAAAGCGCACGCAGGCGGTTTGTTAAGTCAGATGTGAAATCCCCGGGCTCAACCTGGGAACTGCATCTGATACTGGCAAGCTTGAGTCTCGTAGAGGGGGGTAGAATTCCAGGTGTAGCGGTGAAATGCGTAGAGATCTGGAGGAATACCGGTGGCGAAGGCGGCCCCCTGGACGAAGACTGACGC…	427	54.8
SV89	D_0__Bacteria	0	0	0	0	22	0.0391877	0	0	0	0	0	0	0	0	0	0	0	0	0	0	0	0	0	0	N/A	TGACTCTGGAACATCTAAAACGCTGTCAGTGGGAACAGTTTTCATTGATCCAGACAACAGTGTAGAACGGAATCTATCATTCCTCCGCTCCGACATCCAACCCTGGTCACTTGTGGAGAGCAAGTGGAAAGATACTAGTCAATATCGGATGGAATGTCTCCTCAATGCATCATCCAAGTTTAAAAACATCTCTGAATATGCAACCAATACCCCTGTCTTCGGGAGCCACTGGGATACACATTGCTAGTTTCGGATTTTGAGAGTCATTTCCAGTCACGAGAGGCCGAACTGTTTGCTACTCTGAAAGCCGTGACCTGAAAGGTTCAGCAGCACGATGGTTCACACAGGTGTCCAATCCTTATATGACATGGGAAGATTTCAAGTCGATGTTCATTACGG…	407	44.96
SV90	D_0__Bacteria;D_1__Proteobacteria;D_2__Alphaproteobacteria;D_3__Rhizobiales;D_4__Beijerinckiaceae;D_5__1174-901-12	21	0.0361657	0	0	0	0	0	0	0	0	0	0	0	0	0	0	0	0	0	0	0	0	0	0	N/A	TGGGGAATATTGGACAATGGGCGCAAGCCTGATCCAGCCATGCCGCGTGAGTGATGACGGCCTTAGGGTTGTAAAGCTCTTTCGCACGCGACGATAATGACGGTAGCGTGAGAAGAAGCCCCGGCTAACTTCGTGCCAGCAGCCGCGGTAATACGAAGGGGGCTAGCGTTGTTCGGAATCACTGGGCGTAAAGGGTGCGCAGGCGGGCACTTAAGTCAGGGGTGAAATCCCGAGGCTCAACCTCGGAACTGCCTTTGATACTGGGTGTCTTGAGTCCGGAAGAGGTGAGTGGAACTGCGAGTGTAGAGGTGAAATTCGTAGATATTCGCAAGAACACCGGTGGCGAAGGCGGCTCACTGGTCCGGAACTGACGCTGAGGCACGACAGCGTGGGGAGCAA…	402	56.97
SV91	D_0__Bacteria;D_1__Proteobacteria;D_2__Gammaproteobacteria;D_3__Gammaproteobacteria Incertae Sedis;D_4__Unknown Family;D_5__Candidatus Carsonella	0	0	0	0	0	0	6	0.0108075	8	0.0153125	0	0	0	0	0	0	7	0.0170031	0	0	0	0	0	0	N/A	TGGGGAATATTGGACAATGAGCGAAAGCTTGATCCAGCTATGTCGCGTGTGTGAAGAAGGCCTTAGGGTTGTAAAACACTTTCAATAAAGAAAGAAGAAAAATAATAATAAAAATTGTATTTTTTTGACGGTATTTATAAAAGAAGCACCGGCAAACTTCGTGCCAGCAGCCGCGGTAATACGAGGGGTGCTAGCGTTAATCGAAATTACTGGGCGTAAAGGGTGTGCAGGATGTTTTAAAATTTAATTATTAAATCTATTAAGCATAACTTATTAATATAATTAACAGTTAAAACTTGAGTATAAAAGAAGAAAATAGAATTCTAAGAGTAGCAGTGAAATGCTTAGATACTTAGAAGAATACTAATGGCGAAGGCATTTTTCTATTTTAATACTGAC…	429	34.03
SV92	D_0__Bacteria	0	0	0	0	0	0	0	0	0	0	20	0.0409962	0	0	0	0	0	0	0	0	0	0	0	0	N/A	TGGTGATTCAAAATTTAAAACGAACGTGACGTGTGCTGTTGGCGAAACGGGTAAGACGAATTGGCGATCCTTTGACCTTGGACGAGGTCCATGGAGTTGTCCTTGAATCCCAAGTAGACCAGGTGCAGGGAACCGATCGTCGTCATGGGATTCAAATGAACATTTGATCAATAACAGTTTGCCAGTTTGCTCACGAGGTACGAGACACATGTCCTACCAATAATGCCACTGTTGTCATAATATGTATAGGGGAGTTTTCCTTCAA	265	44.91
SV93	D_0__Bacteria;D_1__Patescibacteria;D_2__Parcubacteria;D_3__Candidatus Kaiserbacteria;D_4__uncultured organism;D_5__uncultured organism	0	0	0	0	5	0.00890631	0	0	0	0	2	0.00409962	0	0	0	0	0	0	0	0	12	0.0316614	0	0	N/A	TCGAGAATCTTCCGCAATGGACGAAAGTCTGACGGAGCGACGCCGCGTGGTGGATGAAGTCCTTAGGGACGTAAACACCTTTTATGAGGGAGAAAGTATATTGATGTTACCTCATGAATAAGGGGCTCCCAACTCTGTGCCAGCAGGAGCGGTAATACAGAGGCCCCAAGCATTATCCGGATTTACTGGGCGTAAAGGGTGCGTAGGCGGTTATATTAGTCGGGTGTTAAATCCTGAGGCTCAACCTCAGGCTCGCATTCGAAACGGTATAACTAGAAGGAGTCAGAGGCAAGCAGAACTCATGGTGTAGGGGTGAAATCCGTTGATATCATGGGGAATACCAAATGCGAAGGCAGCTTGCTGGGACTTTCTTGACGCTGAGGCACGAAAGCGTGGGTA…	406	50.49
SV94	D_0__Bacteria;D_1__Proteobacteria;D_2__Gammaproteobacteria;D_3__Enterobacteriales;D_4__Enterobacteriaceae	0	0	0	0	0	0	0	0	0	0	0	0	0	0	0	0	0	0	0	0	10	0.0263845	9	0.021324	N/A	TGGGGAATATTGCACAATGGGCGCAAGCCTGATGCAGCCATGCCGCGTGTATGAAGAAGGCCTTCGGGTTGTAAAGTACTTTCAGCGGGGAGGAAGGCGACAGGGTTAATAACCCTGTCGATTGACGTTACCCGCAGAAGAAGCACCGGCTAACTCCGTGCCAGCAGCCGCGGTAATACGGAGGGTGCAAGCGTTAATCGGAATTACTGGGCGTAAAGCGCACGCAGGCGGTCTGTCAAGTCAGATGTGAAATCCCCGGGCTTAACCTGGGAACTGCATTTGAAACTGGCAGGCTAGAGTCTTGTAGAGGGGGGTAGAATTCCAGGTGTAGCGGTGAAATGCGTAGAGATCTGGAGGAATACCGGTGGCGAAGGCGGCCCCCTGGACAAAGACTGACGC…	427	55.5
SV95	D_0__Bacteria	0	0	0	0	0	0	0	0	0	0	18	0.0368966	0	0	0	0	0	0	0	0	0	0	0	0	N/A	AGAGCCGAACTAGATTTGGGTAAGCATACGTAAATCTTAAATTACTTTGATAAACAATACTGAAAACCGTAGTTCGCTATTACTCTTTTTCCTGCACCCTGTATGTTGAAAAATACAGGGTTTCTTGCACACCCTAACACCAAGTCCCTAGATTATTATCAATTATCACTATCTGCGGTCAGGCAAAAGTCAGGAAATCCGTAGCTATTTACTCATTATTGTCCTCATGAGGCTGAGTGAGTCCCAAAATCATACAAACCACGGTAACGAATTATTGCCCCCGTCGGGATTCTAACCCGGGTGCAAGACTTGTGCAGTAAGGCATGAGTATT	332	40.96
SV96	D_0__Bacteria;D_1__Proteobacteria;D_2__Gammaproteobacteria;D_3__Enterobacteriales;D_4__Enterobacteriaceae;D_5__endosymbionts2;Ambiguous_taxa	0	0	0	0	0	0	0	0	0	0	0	0	0	0	0	0	0	0	0	0	0	0	18	0.042648	N/A	TGGGGAATATTGGACAATGGGCGAAAGCCTGATCCAGCTATGCCGCATGAGTGAAGAAGGCCTTTGGGTTGTAAAGCTCTTTTAGTGAGGAAGATATTGACGTTATCTACAAAAGAAGTACCGGCTAACTCCGTGCCAGCAGCCGCGGTAATACGGAGGGTGCAAGCGTTAATCGGAATTATTGGGCGTAAAGGGCGCGTAGGTTGTTGATTAAGTCAATTGTGAAATCCCTAAGCTTAACTTAGGAATTGCATTTGAAACTATTTAACTAGAGTTTTACAGAGGGAGGTAGAATTCCAGGTGTAGCGGTGAAATGCGTAGATATTTGGAGGAATACCAGTGGCGAAGGCGACCTCCTGGGTAAAAACTGACACTGAGGCGCGAAAGCATGGGTAGCAA…	402	46.02
SV97	D_0__Bacteria;D_1__Proteobacteria	0	0	0	0	17	0.0302814	0	0	0	0	0	0	0	0	0	0	0	0	0	0	0	0	0	0	N/A	AAAAAAGTCGATTTTTTTGCAGATTTCTGTATGGGTAAATGAAGGAAGGTTAGGGCCAACCCGCTTGGCAGATTTTTATTATTTTATTTTTTATTTTTTATATGAATTGTTTGAAATTTGATTTAGAATCGTAAATTATTCACCCACCTTTACAAAATTCTAGCCTTTTTAATTAAAAAGACATTTCCAACTAAGCTACCTATAGAATGCGAAAGTAGTTTTCTGATGTGGTGATTGGCGGATCGATTGGACGGCAAAAGTATGATGACGTCATTTTGGATCAAAACATTGTGTAAAGAAAGGCCAATGAAATCAAAGATTAGTCAGTAAGAATTAATTAAAACCAATAATAGTCCTGGCCCCTCACGGCATGCTAGAAATCGTTGATTA	390	32.82
SV98	D_0__Bacteria;D_1__Proteobacteria;D_2__Gammaproteobacteria;D_3__Pseudomonadales;D_4__Pseudomonadaceae;D_5__Pseudomonas	0	0	0	0	0	0	0	0	0	0	0	0	0	0	0	0	0	0	0	0	0	0	17	0.0402786	N/A	TGGGGAATATTGGACAATGGGCGAAAGCCTGATCCAGCCATGCCGCGTGTGTGAAGAAGGTCTTCGGATTGTAAAGCACTTTAAGTTGGGAGGAAGGGTTGTTTCCTAATACGAAGCAATTTTGACGTTACCGACAGAATAAGCACCGGCTAACTCTGTGCCAGCAGCCGCGGTAATACAGAGGGTGCAAGCGTTAATCGGAATTACTGGGCGTAAAGCGCGCGTAGGTGGTTTGTTAAGTTGAATGTGAAATCCCCGGGCTCAACCTGGGAACTGCATCCAAAACTGGCAAGCTAGAGTAGGGTAGAGGGTGGTGGAATTTCCTGTGTAGCGGTGAAATGCGTAGATATAGGAAGGAACACCAGTGGCGAAGGCGACCACCTGGACTCATACTGACAC…	427	50.82
SV99	D_0__Bacteria;D_1__Proteobacteria;D_2__Gammaproteobacteria;D_3__Enterobacteriales;D_4__Enterobacteriaceae;D_5__Pantoea	16	0.0275549	0	0	0	0	0	0	0	0	0	0	0	0	0	0	0	0	0	0	0	0	0	0	N/A	TGGGGAATATTGCACAATGGGCGCAAGCCTGATGCAGCCATGCCGCGTGTATGAAGAAGGCCTTCGGGTTGTAAAGTACTTTCAGCGGGGAGGAAGGCGGTGCGGTTAATAACCGCGCCGATTGACGTTACCCGCAGAAGAAGCACCGGCTAACTCCGTGCCAGCAGCCGCGGTAATACGGAGGGTGCAAGCGTTAATCGGAATTACTGGGCGTAAAGCGCACGCAGGCGGTCTGTTAAGTCAGATGTGAAATCCCCGGGCTTAACCTGGGAACTGCATTTGAAACTGGCAGGCTTGAGTCTTGTAGAGGGGGGTAGAATTCCAGGTGTAGCGGTGAAATGCGTAGAGATCTGGAGGAATACCGGTGGCGAAGGCGGCCCCCTGGACAAAGACTGACGC…	427	55.97
SV100	D_0__Bacteria;D_1__Proteobacteria;D_2__Gammaproteobacteria;D_3__Enterobacteriales;D_4__Enterobacteriaceae;D_5__Morganella	0	0	0	0	5	0.00890631	0	0	0	0	0	0	0	0	7	0.0155749	0	0	0	0	4	0.0105538	0	0	N/A	TGGGGAATATTGCACAATGGGCGCAAGCCTGATGCAGCCATGCCGCGTGTATGAAGAAGGCCTTCGGGTTGTAAAGTACTTTCAGTCGGGAGGAAGGTGTCAAGGTTAATAACCTTGGCAATTGACGTTACCGACAGAAGAAGCACCGGCTAACTCCGTGCCAGCAGCCGCGGTAATACGGAGGGTGCAAGCGTTAATCGGAATTACTGGGCGTAAAGCGCACGCAGGCGGTTGATTGAGTCAGATGTGAAATCCCCGGGCTTAACCCGGGAATTGCATCTGATACTGGTCAGCTAGAGTCTTGTAGAGGGGGGTAGAATTCCATGTGTAGCGGTGAAATGCGTAGAGATGTGGAGGAATACCGGTGGCGAAGGCGGCCCCCTGGACAAAGACTGACGC…	427	53.86
SV101	D_0__Bacteria;D_1__Cyanobacteria;D_2__Oxyphotobacteria;D_3__Chloroplast	0	0	0	0	0	0	0	0	0	0	0	0	0	0	0	0	0	0	15	0.0246601	0	0	0	0	N/A	TGGGGAATTTTCCGCAATGGGCGAAAGCCTGACGGAGCAATGCCGCGTGGAGGTAGAAGGCCTACGGGTCGTGAACTTCTTTTCCCGGAGAAGAAGCAATGACGGTATCTGGGGAATAAGCATCGGCTAACTCTGTGCCAGCAGCCGCGGTAATACAGAGGATGCAAGCGTTATCCGGAATGATTGGGCGTAAAGCGTCTGTAGGTGGCTTTTTAAGTCCGCCGTCAAATCCCAGGGCTCAACCCTGGACAGGCGGTGGAAACTACCAAGCTGGAGTACGGTAGGGGCAGAGGGAATTTCCGGTGGAGCGGTGAAATGCGTAGAGATCGGAAAGAACACCAACGGCGAAAGCACTCTGCTGGGCCGACACTGACACTGAGAGACGAAAGCTAGGGGAGC…	404	55.2
SV102	D_0__Bacteria;D_1__Proteobacteria;D_2__Gammaproteobacteria;D_3__Enterobacteriales;D_4__Enterobacteriaceae;D_5__Erwinia	0	0	0	0	0	0	0	0	0	0	0	0	0	0	0	0	0	0	0	0	15	0.0395768	0	0	N/A	TGGGGAATATTGCACAATGGGCGCAAGCCTGATGCAGCCATGCCGCGTGTATGAAGAAGGCCTTCGGGTTGTAAAGTACTTTCAGCGGGGAGGAAGGCGATAAGGTTAATAACCTTATCGATTGACGTTACCCGCAGAAGAAGCACCGGCTAACTCCGTGCCAGCAGCCGCGGTAATACGGAGGGTGCAAGCGTTAATCGGAATTACTGGGCGTAAAGCGCACGCAGGCGGTCTGTCAAGTCAGATGTGAAATCCCCGGGCTTAACCTGGGAACTGCATTTGAAACTGGCAGGCTAGAGTCTTGTAGAGGGGGGTAGAATTCCAGGTGTAGCGGTGAAATGCGTAGAGATCTGGAGGAATACCGGTGGCGAAGGCGGCCCCCTGGACAAAGACTGACGC…	427	54.57
SV103	D_0__Bacteria;D_1__Proteobacteria;D_2__Gammaproteobacteria;D_3__Pseudomonadales;D_4__Moraxellaceae;D_5__Acinetobacter	0	0	0	0	0	0	0	0	0	0	0	0	0	0	0	0	0	0	0	0	0	0	15	0.03554	N/A	TGGGGAATATTGGACAATGGGCGGAAGCCTGATCCAGCCATGCCGCGTGTGTGAAGAAGGCCTTTTGGTTGTAAAGCACTTTAAGCGAGGAGGAGGCTACTTGGATTAATACTCTAGGATAGTGGACGTTACTCGCAGAATAAGCACCGGCTAACTCTGTGCCAGCAGCCGCGGTAATACAGAGGGTGCGAGCGTTAATCGGATTTACTGGGCGTAAAGCGTGCGTAGGCGGCTTTTTAAGTCGGATGTGAAATCCCTGAGCTTAACTTAGGAATTGCATTCGATACTGGGAAGCTAGAGTATGGGAGAGGATGGTAGAATTCCAGGTGTAGCGGTGAAATGCGTAGAGATCTGGAGGAATACCGATGGCGAAGGCAGCCATCTGGCCTAATACTGACG…	428	50.47
SV104	D_0__Bacteria;D_1__Proteobacteria;D_2__Alphaproteobacteria;D_3__Rhizobiales;D_4__Beijerinckiaceae;D_5__Methylobacterium	0	0	0	0	0	0	0	0	0	0	14	0.0286973	0	0	0	0	0	0	0	0	0	0	0	0	N/A	TGGGGAATATTGGACAATGGGCGCAAGCCTGATCCAGCCATGCCGCGTGAGTGATGAAGGCCTTAGGGTTGTAAAGCTCTTTTATCCGGGACGATAATGACGGTACCGGAGGAATAAGCCCCGGCTAACTTCGTGCCAGCAGCCGCGGTAATACGAAGGGGGCTAGCGTTGCTCGGAATCACTGGGCGTAAAGGGCGCGTAGGCGGCGTTTTAAGTCGGGGGTGAAAGCCTGTGGCTCAACCACAGAATGGCCTTCGATACTGGGACGCTTGAGTATGGTAGAGGTTGGTGGAACTGCGAGTGTAGAGGTGAAATTCGTAGATATTCGCAAGAACACCGGTGGCGAAGGCGGCCAACTGGACCATTACTGACGCTGAGGCGCGAAAGCGTGGGGAGCAA…	402	55.72
SV105	D_0__Bacteria	0	0	0	0	0	0	0	0	0	0	14	0.0286973	0	0	0	0	0	0	0	0	0	0	0	0	N/A	TGGTGATTCAAAATTTAAAACGAACGTGACGTGTGCTGTTGGCGAAACGGGTATGACGAATTGGCGATCCTTGGACCTTGGACGAGGTCCATGGAGTTGTCCTTGAATCCCAAGTAGACCAGGTGCAGGGAACCGATCGTCGTCATGGGATTCAAATGAACATTTGATCAATAACAGTTTGCCAGTTTGCTCACGAGGTACGAGACACATGCCCTACCAATAATGCCACTGTTGTCATAATATATCTAGGGGGGTTTTCCTTCAA	265	46.04
SV106	D_0__Bacteria;D_1__Proteobacteria;D_2__Gammaproteobacteria;D_3__Pseudomonadales;D_4__Pseudomonadaceae;D_5__Pseudomonas	0	0	0	0	0	0	0	0	0	0	0	0	0	0	0	0	0	0	13	0.0213721	0	0	0	0	N/A	TGGGGAATATTGGACAATGGGCGAAAGCCTGATCCAGCCATGCCGCGTGTGTGAAGAAGGTCTTCGGATTGTAAAGCACTTTAAGTTGGGAGGAAGGGCAGTTACCTAATACGTATCTGTTTTGACGTTACCGACAGAATAAGCACCGGCTAACTCTGTGCCAGCAGCCGCGGTAATACAGAGGGTGCAAGCGTTAATCGGAATTACTGGGCGTAAAGCGCGCGTAGGTGGTTTGTTAAGTTGAATGTGAAATCCCCGGGCTCAACCTGGGAACTGCATCCAAAACTGGCAAGCTAGAGTATGGTAGAGGGTGGTGGAATTTCCTGTGTAGCGGTGAAATGCGTAGATATAGGAAGGAACACCAGTGGCGAAGGCGACCACCTGGACTGATACTGACAC…	427	50.82
SV107	D_0__Bacteria	0	0	0	0	0	0	0	0	0	0	12	0.0245977	0	0	0	0	0	0	0	0	0	0	0	0	N/A	GCAATTCATGGTATAAAGATAGAAAACAGGTAAGCCATTGCGCATCTTCGTGCCTTCGATTCGTGCGGATTACATTTCGTTTCCATGACAATGTGACGTCATCCGGTGCCCACCCTGCATTTTGGCCAATCAGATTTCGTAAAAATTAAAGATCCGGACAAAAACCCGGGCGTCTAACCCCTTCCCATTAGAGTTGTATGTCGAGTGGGCACCGGATGATGTGTTGCGCAGAACGAACGCGTTTTTGTACTCG	253	47.04
SV108	D_0__Bacteria;D_1__Proteobacteria;D_2__Gammaproteobacteria;D_3__Pseudomonadales;D_4__Moraxellaceae;D_5__Acinetobacter	0	0	0	0	0	0	0	0	6	0.0114844	0	0	0	0	6	0.0133499	0	0	0	0	0	0	0	0	N/A	TGGGGAATATTGGACAATGGGGGGAACCCTGATCCAGCCATGCCGCGTGTGTGAAGAAGGCCTTATGGTTGTAAAGCACTTTAAGCGAGGAGGAGGCTCTTCTAGTTAATACCTAGGATGAGTGGACGTTACTCGCAGAATAAGCACCGGCTAACTCTGTGCCAGCAGCCGCGGTAATACAGAGGGTGCGAGCGTTAATCGGATTTACTGGGCGTAAAGCGTGCGTAGGCGGCTTTTTAAGTCGGATGTGAAATCCCCGAGCTTAACTTGGGAATTGCATTCGATACTGGGAAGCTAGAGTATGGGAGAGGATGGTAGAATTCCAGGTGTAGCGGTGAAATGCGTAGAGATCTGGAGGAATACCGATGGCGAAGGCAGCCATCTGGCCTAATACTGACG…	428	51.17
SV109	D_0__Bacteria;D_1__Proteobacteria;D_2__Gammaproteobacteria;D_3__Enterobacteriales;D_4__Enterobacteriaceae;D_5__Citrobacter	0	0	0	0	0	0	0	0	0	0	0	0	0	0	0	0	4	0.00971605	0	0	0	0	8	0.0189547	N/A	TGGGGAATATTGCACAATGGGCGCAAGCCTGATGCAGCCATGCCGCGTGTATGAAGAAGGCCTTCGGGTTGTAAAGTACTTTCAGCGAGGAGGAAGGCGTTGTGGTTAATAACCGCAGCGATTGACGTTACTCGCAGAAGAAGCACCGGCTAACTCCGTGCCAGCAGCCGCGGTAATACGGAGGGTGCAAGCGTTAATCGGAATTACTGGGCGTAAAGCGCACGCAGGCGGTCTGTCAAGTCGGATGTGAAATCCCCGGGCTCAACCTGGGAACTGCATCCGAAACTGGCAGGCTAGAGTCTTGTAGAGGGGGGTAGAATTCCAGGTGTAGCGGTGAAATGCGTAGAGATCTGGAGGAATACCGGTGGCGAAGGCGGCCCCCTGGACAAAGACTGACGC…	427	55.97
SV110	D_0__Bacteria;D_1__Proteobacteria;D_2__Alphaproteobacteria;D_3__Sphingomonadales;D_4__Sphingomonadaceae;D_5__Sphingomonas	5	0.00861089	0	0	0	0	0	0	0	0	4	0.00819924	0	0	0	0	2	0.00485802	0	0	0	0	0	0	N/A	TGGGGAATATTGGACAATGGGCGAAAGCCTGATCCAGCAATGCCGCGTGAGTGATGAAGGCCTTAGGGTTGTAAAGCTCTTTTACCCGGGATGATAATGACAGTACCGGGAGAATAAGCTCCGGCTAACTCCGTGCCAGCAGCCGCGGTAATACGGAGGGAGCTAGCGTTGTTCGGAATTACTGGGCGTAAAGCGCACGTAGGCGGCTTTGTAAGTTAGAGGTGAAAGCCTGGAGCTCAACTCCAGAATTGCCTTTAAGACTGCATCGCTTGAATCCAGGAGAGGTGAGTGGAATTCCGAGTGTAGAGGTGAAATTCGTAGATATTCGGAAGAACACCAGTGGCGAAGGCGGCTCACTGGACTGGTATTGACGCTGAGGTGCGAAAGCGTGGGGAGCAA…	402	52.24
SV111	D_0__Bacteria	0	0	0	0	0	0	0	0	0	0	0	0	0	0	0	0	0	0	0	0	11	0.029023	0	0	N/A	CTGCAACAGTTACCGGCCGAGAAGCTGAAAGATCAGGATGAGCGCGAAGCCAGCTGGCAGCACGTCAATGTGCTGGTCGACACCCTGACCGCCGAAGAATTGCTCAGCCTGACCAACGAAACCGTGTTGAAACGGCTGTTCCACGAAGACGTCGTGCGCATGTTCGACGTCCAGCCTCTGGTGTTCCGTTGCAGCTGCTCGCGCGAACGTTCTGGCAATGCGTTGGTCAGTCTTGGTCTGGAAGATGCACAGCAGTTGGTGATCGAGCATCACGGTGCGGTGGAGATCGACTGCCAGTTCTGCAATCAGCGCTATCTGTTCGATGCAACCGATGTAGCGCAGCTGTTTGCAGGGGGTGG	359	57.38
SV112	D_0__Bacteria	0	0	0	0	0	0	0	0	11	0.0210546	0	0	0	0	0	0	0	0	0	0	0	0	0	0	N/A	TCAACTACCTCCTTGCCACGAATATCGCATTGTGATTGAACAGTGTTTGATGGAAAGTGAAGAAATATTTCCAGATTTGCATTCTCTGTTCGTTCTATTCACCATAGTCCGTTCCATATTTGTTGTCTTTGTCACTAAATTTGAATACCAGTTCTCGATGGATCACTGGAGTTAAGCATCGTCGAGTGTGGATAGTACTTAGATGGGTGACCTCCTGGAGCTGGGCTCGAGTAGTTTACGTACTGCTGGCTTTTTTTTAAAGTAGTTTTCAGTGGT	276	40.94
SV113	D_0__Bacteria;D_1__Proteobacteria;D_2__Gammaproteobacteria;D_3__Enterobacteriales;D_4__Enterobacteriaceae;D_5__Sodalis;Ambiguous_taxa	0	0	0	0	0	0	0	0	0	0	10	0.0204981	0	0	0	0	0	0	0	0	0	0	0	0	N/A	TGGGGAATATTGCACAATGGGGGAAACCCTGATGCAGCCATGCCGCGTGTGTGAAGAAGGCCTTCGGGTTGTAAAGCACTTTCAGCGGGGAGGAAGGCGGTAGCGTTAATAGCGCTATCGATTGACGTTACCCGCAGAAGAAGCACCGGCTAACTCCGTGCCAGCAGCCGCGGTAATACGGAGGGTGCGAGCGTTAATCGGAATTACTGGGCGTAAAGCGTACGCAGGCGGTTTGTTAAGTCAGATGTGAAATCCCCGGGCTCAACCTGGGAACTGCATTTGAAACTGGCAGGCTAGAGTCTCGTAGAGGGGGGTAGAATTCCAGGTGTAGCGGTGAAATGCATAGAGATCTGGAGGAATACCAGTGGCGAAGGCGGCCCCCTGGACGAAGATTGACGC…	427	55.04
SV114	D_0__Bacteria	0	0	0	0	10	0.0178126	0	0	0	0	0	0	0	0	0	0	0	0	0	0	0	0	0	0	N/A	AAAAAAGTCGATTTTTTTTTTGCAGATTTCTGTATGGGTAAATCAAGGAAGGTTAGGGCCAACCCACATGGCAGAATTTTTTTATTTTTATTTTATATGAATTGTTTGAAATTTGATTTAGAGTCGTAAATTATTCACCCACCTTTACAAAATTCTAGCCTTTTTAATTAAAAAGACATTTCCAACTAAGCTACCTATAGATAGAATGCGAAAGTAGTTTTCTAATTTTTGGTAGTGAGTGAGTGACGTCATTCAAGTTGTGGTGATTGCCGGATCGATTGGACGGCAAAAGTATCATGACGTCATTTTGGATCAAAACATTGTGTAAAGAAAGGCCAATGAAATCAAAGATAAGTCAGTAAGAATTAATTAAAACCAATAATAGGCCTGGCCCCTCAC…	422	33.89
SV115	D_0__Bacteria;D_1__Firmicutes;D_2__Bacilli;D_3__Lactobacillales;D_4__Enterococcaceae;D_5__Vagococcus;Ambiguous_taxa	0	0	0	0	0	0	0	0	0	0	0	0	0	0	10	0.0222499	0	0	0	0	0	0	0	0	N/A	TAGGGAATCTTCGGCAATGGACGGAAGTCTGACCGAGCAACGCCGCGTGAGTGAAGAAGGTTTTCGGATCGTAAAACTCTGTTGTTAGAGAAGAACAAGTAGGAGAGTAACTGCTCTTACCTTGACGGTATCTAACCAGAAAGCCACGGCTAACTACGTGCCAGCAGCCGCGGTAATACGTAGGTGGCAAGCGTTGTCCGGATTTATTGGGCGTAAAGCGAGCGCAGGCGGTTCTTTAAGTCTGATGTGAAAGCCCCCGGCTCAACCGGGGAGGGTCATTGGAAACTGGAGAACTTGAGTGCAGAAGAGGAGAGTGGAATTCCATGTGTAGCGGTGAAATGCGTAGATATATGGAGGAACACCAGTGGCGAAGGCGACTCTCTGGTCTGTAACTGACGC…	427	51.99
SV116	D_0__Bacteria;D_1__Proteobacteria;D_2__Gammaproteobacteria;D_3__Pseudomonadales;D_4__Pseudomonadaceae;D_5__Pseudomonas	0	0	0	0	0	0	0	0	0	0	0	0	0	0	10	0.0222499	0	0	0	0	0	0	0	0	N/A	TGGGGAATATTGGACAATGGGCGAAAGCCTGATCCAGCCATGCCGCGTGTGTGAAGAAGGTCTTCGGATTGTAAAGCACTTTAAGTTGGGAGGAAGGGCAGTTACCTAATACGTGATTGTTTTGACGTTACCGACAGAATAAGCACCGGCTAACTCTGTGCCAGCAGCCGCGGTAATACAGAGGGTGCAAGCGTTAATCGGAATTACTGGGCGTAAAGCGCGCGTAGGTGGTTTGTTAAGTTGGATGTGAAAGCCCCGGGCTCAACCTGGGAACTGCATCCAAAACTGGCAAGCTAGAGTATGGTAGAGGGTGGTGGAATTTCCTGTGTAGCGGTGAAATGCGTAGATATAGGAAGGAACACCAGTGGCGAAGGCGACCACCTGGACTGATACTGACAC…	427	51.29
SV117	D_0__Bacteria;D_1__Bacteroidetes;D_2__Bacteroidia;D_3__Flavobacteriales;D_4__Weeksellaceae;D_5__Empedobacter	0	0	0	0	5	0.00890631	0	0	0	0	0	0	0	0	0	0	0	0	0	0	4	0.0105538	0	0	N/A	TGAGGAATATTGGACAATGGGTGGAAGCCTGATCCAGCCATCCCGCGTGTAGGATGACGGCCTTATGGGTTGTAAACTACTTTTATCTGGGGATAAACCTACTTACGTGTAAGTAGCTGAAGGTACCAGAAGAATAAGCACCGGCTAACTCCGTGCCAGCAGCCGCGGTAATACGGAGGGTGCAAGCGTTATCCGGATTTATTGGGTTTAAAGGGTCCGTAGGCGGATTAATCAGTCAGTGGTGAAATCTCATAGCTTAACTATGAAACTGCCATTGATACTGTTAGTCTTGAGTGATGTTGAAGTTGCTGGAATGTGTAGTGTAGCGGTGAAATGCTTAGATATTACGCAGAACACCAATTGCGAAGGCAGGTGACTAAACATTAACTGACGCTGATG…	422	46.68
SV118	D_0__Bacteria;D_1__Proteobacteria;D_2__Alphaproteobacteria;D_3__Rhizobiales;D_4__Rhizobiaceae	0	0	0	0	0	0	0	0	0	0	0	0	0	0	0	0	0	0	0	0	9	0.0237461	0	0	N/A	TGGGGAATATTGGACAATGGGCGCAAGCCTGATCCAGCCATGCCGCGTGAGTGATGAAGGCCTTAGGGTTGTAAAGCTCTTTCAACGGTGAAGATAATGACGGTAACCGTAGAAGAAGCCCCGGCTAACTTCGTGCCAGCAGCCGCGGTAATACGAAGGGGGCTAGCGTTGTTCGGAATTACTGGGCGTAAAGCGCACGTAGGCGGATTGATCAGTCAGGGGTGAAATCCCAGAGCTCAACTCTGGAACTGCCTTTGATACTGTCAATCTAGAGTCCAGAAGAGGTGAGTGGAATTCCGAGTGTAGAGGTGAAATTCGTAGATATTCGGAGGAACACCAGTGGCGAAGGCGGCTCACTGGTCTGGTACTGACGCTGAGGTGCGAAAGCGTGGGGAGCAA…	402	52.99
SV119	D_0__Bacteria;D_1__Proteobacteria;D_2__Gammaproteobacteria;D_3__Gammaproteobacteria Incertae Sedis;D_4__Unknown Family;D_5__Candidatus Carsonella	0	0	0	0	0	0	0	0	0	0	0	0	0	0	0	0	0	0	0	0	9	0.0237461	0	0	N/A	CGGTAATACGAGGGGTGCAAGCGTTAATCGGAATTATTGGGCGTAAAGGGTGTGTAGGTTGTTTTTAAAAGTTGATTGTTAAATATATTAAAGTAATTTAGTATGGCAATTAATACTAATAAACTTGAGTATAAAAGAAGAAATTAGAATTTCAGGAGTAGCAGTGAAATGCTTAGATATCTGAAAGAATACTAGTGGCGAAGGCGTTTTTCTATTTTAATACTGACACTAATACACGAAAGCATGGGGAGCAAACA	257	33.46
SV120	D_0__Bacteria;D_1__Proteobacteria;D_2__Gammaproteobacteria;D_3__Enterobacteriales;D_4__Enterobacteriaceae	0	0	0	0	0	0	0	0	3	0.00574218	0	0	0	0	6	0.0133499	0	0	0	0	0	0	0	0	N/A	TGGGGAATATTGCACAATGGGGGAAACCCTGATGCAGCTATGCCGCGTGTGTGAAGAAGGCCTTCGGGTTGTAAAGCACTTTCGACGGGGAAGAAATTGATAATCCTAATAATATTATTAACTGACGTTATCCGTTAAAGAAGCACCGGCTAACTCCGTGCCAGCAGCCGCGGTAATACGGGGGGTGCAAGCGTTAATCGGAATTACTGGGCGTAAAGGGTACGTAGGCGGTTTGATAAGTCAGATGTGAAATCCCTGGGCTTAACCTAGGAACTGCATTTGAAACTATTAGACTAGAGTATCGTAGAGGGAGGCGGAATTCCAGGTGTAGCGGTGAAATGCGTAGAGATCTGGAGGAACACCAGTGGCGAAGGCGGCCTCCTGGACGAATACTGACGC…	427	49.41
SV121	D_0__Bacteria;D_1__Proteobacteria;D_2__Gammaproteobacteria;D_3__Enterobacteriales;D_4__Enterobacteriaceae	0	0	0	0	0	0	0	0	0	0	0	0	0	0	9	0.0200249	0	0	0	0	0	0	0	0	N/A	TGGGGAATATTGCACAATGGGCGCAAGCCTGATGCAGCCATGCCGCGTGTATGAAGAAGGCCTTCGGGTTGTAAAGTACTTTCAGCGAGGAGGAAGGCGTTGTGGTTAATAACCGCAGCGATTGACGTTACTCGCAGAAGAAGCACCGGCTAACTCCGTGCCAGCAGCCGCGGTAATACGGAGGGTGCAAGCGTTAATCGGAATTACTGGGCGTAAAGCGCACGCAGGCGGTCTGTCAAGTCGGATGTGAAATCCCCGGGCTCAACCTGGGAACTGCATTCGAAACTGGCAGGCTAGAGTCTTGTAGAGGGGGGTAGAATTCCAGGTGTAGCGGTGAAATGCGTAGAGATCTGGAGGAATACCGGTGGCGAAGGCGGCCCCCTGGACAAAGACTGACGC…	427	55.74
SV122	D_0__Bacteria;D_1__Proteobacteria;D_2__Alphaproteobacteria;D_3__Acetobacterales;D_4__Acetobacteraceae;D_5__Gluconobacter	0	0	0	0	0	0	0	0	0	0	8	0.0163985	0	0	0	0	0	0	0	0	0	0	0	0	N/A	TGGGGAATATTGGACAATGGGCGAAAGCCTGATCCAGCAATGCCGCGTGTGTGAAGAAGGTCTTCGGATTGTAAAGCACTTTCGACGGGGACGATGATGACGGTACCCGTAGAAGAAGCCCCGGCTAACTTCGTGCCAGCAGCCGCGGTAATACGAAGGGGGCTAGCGTTGCTCGGAATGACTGGGCGTAAAGGGCGCGTAGGCGGTTGATGCAGTCAGATGTGAAATCCCCGGGCTTAACCTGGGAACTGCATTTGAGACGCATTGACTAGAGGTCGAGAGAGGGTTGTGGAATTCCCAGTGTAGAGGTGAAATTCGTAGATATTGGGAAGAACACCGGTGGCGAAGGCGGCAACCTGGCTCGATACTGACGCTGAGGCGCGAAAGCGTGGGGAGCAA…	402	55.22
SV123	D_0__Bacteria;D_1__Proteobacteria	0	0	0	0	0	0	0	0	0	0	8	0.0163985	0	0	0	0	0	0	0	0	0	0	0	0	N/A	AAGAAGGAGAAGGGACCAAAGTGTTACTATCATTTTTGTGTTTTTAAATTGTACTATGTAAAATAACACAAAAGGAACGTATCTTATAGAGAACATGAATTTTTTATAAAACGTTATTATTTATTATTTAACCATTCGGCCATTTTATTGATTATAATTATGTACAATTGAGAAAATAAACAACAAAAAGGCTACAATAAAATTTGGCCAAGGGTGGGGATAATGCCTACGGCATTCTCTACTAACGTTGTCATCACAATATTTAAAATACCCATACGGAAAACTAAAAAGATTTGAACTAGGGCGAAAAAATAGGGCCCGTCCGGGATTTGAACCCGGGACCTCCTGCACCCAAAGCAGGAATCATACCCCTAGACCAACGGGCCACGGTGAAGATTG…	436	35.09
SV124	D_0__Bacteria;D_1__Firmicutes;D_2__Bacilli;D_3__Bacillales;D_4__Planococcaceae;D_5__Kurthia	0	0	2	0.00313156	0	0	0	0	0	0	0	0	0	0	6	0.0133499	0	0	0	0	0	0	0	0	N/A	TAGGGAATCTTCCACAATGGACGAAAGTCTGATGGAGCAACGCCGCGTGAGTGATGAAGGTTTTCGGATCGTAAAACTCTGTTGTAAGGGAAGAACAAGTACGTTAGGAAATGAACGTACCTTGACGGTACCTTATTAGAAAGCCACGGCTAACTACGTGCCAGCAGCCGCGGTAATACGTAGGTGGCAAGCGTTGTCCGGATTTATTGGGCGTAAAGCGCGCGCAGGTGGTTTCTTAAGTCTGATGTGAAAGCCCACGGCTCAACCGTGGAGGGTCATTGGAAACTGGGGAACTTGAGTGCAGAAGAGGATAGTGGAATTCCAAGTGTAGCGGTGAAATGCGTAGAGATTTGGAGGAACACCAGTGGCGAAGGCGACTGTCTGGTCTGTAACTGACAC…	427	50.82
SV125	D_0__Bacteria;D_1__Proteobacteria;D_2__Gammaproteobacteria;D_3__Enterobacteriales;D_4__Enterobacteriaceae	0	0	0	0	0	0	0	0	2	0.00382812	0	0	6	0.0130429	0	0	0	0	0	0	0	0	0	0	N/A	TGGGGAATATTGCACAATGGGGGAAACCCTGATGCAGTCATGCCGCGTGTGTGAAGAAGGCCTTAGGGTTGTAAAGCACTTTCAGCTGGAAAGAAATTAATAAACTTAATAAGTTAATTAATTGACGTTACTAGCAAAAGAAGCACCGGCTAATTCCGTGCCAGCAGCCGCGGTAATACGGAAGGTGCAAGCGTTAATCGGAATTACTGGGCGTAAAGCGTATGCAGGCGGTTTATTAAGTCTGACGTGAAATCCCTAAGCTTAACTTAGGAACTGCGTTAGAAACTGATATACTAGAGTCTCATAGAGGGAGGTAGAATTCCAGGTGTAGCGGTGAAATGCGTAGATATCTGGAGGAATACCAGTGGCGAAGGCGACCTCCTGGATGAAGACTGACGC…	427	45.9
SV126	D_0__Bacteria;D_1__Proteobacteria;D_2__Alphaproteobacteria;D_3__Sphingomonadales;D_4__Sphingomonadaceae;D_5__Sphingomonas	0	0	0	0	0	0	0	0	0	0	7	0.0143487	0	0	0	0	0	0	0	0	0	0	0	0	N/A	TGGGGAATATTGGACAATGGGCGAAAGCCTGATCCAGCAATGCCGCGTGAGTGATGAAGGCCTTAGGGTTGTAAAGCTCTTTTACCCGGGAAGATAATGACTGTACCGGGAGAATAAGCCCCGGCTAACTCCGTGCCAGCAGCCGCGGTAATACGGAGGGGGCTAGCGTTGTTCGGAATTACTGGGCGTAAAGCGCACGTAGGCGGCGTCGTAAGTCAGAGGTGAAAGCCCGGGGCTCAACCCCGGATGTGCCTTTGAGACTGCGGTGCTAGAAGGTGAGAGAGGTGAGTGGAATTCCGAGTGTAGAGGTGAAATTCGTAGATATTCGGAAGAACACCAGTGGCGAAGGCGGCTCACTGGCTCATACTTGACGCTGAGGTGCGAAAGCGTGGGGAGCAA…	402	55.22
SV127	D_0__Bacteria	0	0	0	0	0	0	0	0	0	0	7	0.0143487	0	0	0	0	0	0	0	0	0	0	0	0	N/A	CAGCAGGTTTTGTGTTACATTGACAAAGAATGAATTCACCATCTCAGCCACAGTCTCGGGCCTCGAGATTTGTTTTCCATCCTGCTCAATAACAAGGTCAACATGTTTCTGTTGGACAGCTCTGCTGTGAGTTTTCACTAGATCCCACACCGCCTTGCCTTTTTTTGCTTCAGGGGCATTGTGAATTTTTGACACAGAGTAAAGGCGTTTGGCCTCTTGTACAACTTTATGAAGTATCTTAGAATGGGTTTTGTAGTGCTCCAGTATAGCAGGATCATCACTACAGCGAGTAATCTCGAACAATGAGCGTTTTCTC	316	43.35
SV128	D_0__Bacteria;D_1__Proteobacteria;D_2__Alphaproteobacteria;D_3__Acetobacterales;D_4__Acetobacteraceae	0	0	0	0	0	0	0	0	0	0	7	0.0143487	0	0	0	0	0	0	0	0	0	0	0	0	N/A	TGGGGAATATTGGACAATGGGGGAAACCCTGATCCAGCAATGCCGCGTGTGTGAAGAAGGTCTTCGGATTGTAAAGCACTTTCGACGGGGACGATGATGACGGTACCCGTAGAAGAAGCCCCGGCTAACTTCGTGCCAGCAGCCGCGGTAATACGAAGGGGGCTAGCGTTGCTCGGAATGACTGGGCGTAAAGGGCGCGTAGGCGGTTTGTACAGTCAGATGTGAAATTCCCGGGCTTAACCTGGGGGCTGCATTTGAGACGTATGGACTAGAGTGTGAGAGAGGGTTGTGGAATTCCCAGTGTAGAGGTGAAATTCGTAGATATTGGGAAGAACACCGGTGGCGAAGGCGGCAACCTGGCTCATAACTGACGCTGAGGCGCGAAAGCGTGGGGAGCAA…	402	54.73
SV129	D_0__Bacteria	0	0	0	0	0	0	0	0	0	0	7	0.0143487	0	0	0	0	0	0	0	0	0	0	0	0	N/A	GCGCCTTTGGATCCATCAGGTTTGTTGAACCAAAACTATATTTTATGATCAGAGATTGTCAAAAAATATGGCACTTATTTTCCCCACAAAAATAATGACATTGACAAAATGATATATGAGAAATATGATTACCAAAATACCTCAAATAGGTATAATAATAACAATAATGCCCCGAAAGTAAGCCGTATTATTATGTGGTCAAATGTCAATACTGAGAGAAAAATCTCTGCCTCGGGTG	238	33.19
SV130	D_0__Bacteria;D_1__Proteobacteria;D_2__Gammaproteobacteria;D_3__Pseudomonadales;D_4__Moraxellaceae;D_5__Acinetobacter	0	0	0	0	7	0.0124688	0	0	0	0	0	0	0	0	0	0	0	0	0	0	0	0	0	0	N/A	TGGGGAATATTGGACAATGGGGGGAACCCTGATCCAGCCATGCCGCGTGTGTGAAGAAGGCCTTATGGTTGTAAAGCACTTTAAGCGAGGAGGAGGCTCTTTTGGTTAATACCCAAGATGAGTGGACGTTACTCGCAGAATAAGCACCGGCTAACTCTGTGCCAGCAGCCGCGGTAATACAGAGGGTGCGAGCGTTAATCGGATTTACTGGGCGTAAAGCGTGCGTAGGCGGCTTTTTAAGTCGGATGTGAAATCCCCGAGCTTAACTTGGGAATTGCATTCGATACTGGGAAGCTAGAGTATGGGAGAGGATGGTAGAATTCCAGGTGTAGCGGTGAAATGCGTAGAGATCTGGAGGAATACCGATGGCGAAGGCAGCCATCTGGCCTAATACTGACG…	428	51.17
SV131	D_0__Bacteria	0	0	0	0	7	0.0124688	0	0	0	0	0	0	0	0	0	0	0	0	0	0	0	0	0	0	N/A	TGGTTGTTGCTGAACCTGAGGAAAGACAGGGACATGTGCAACATTTTACTTCTTTTTTGTTTTTTGTAATAAATGGTTTTATACAAAGGTAATTTTTCCCCAGTCTGTTGTTGAACTCCTAAGAAACTTCCTAGGCAAAATTCAGTTTAAGACTTACAACTTTAAAAACTGACAAAAGAGTAGGGTTGTATGAATTAGTCAAGCCTTTCTAACATTAGACTACTTCATTGACCACGTGGCCTAATTTTCAGAAATAGCTTCAA	263	34.22
SV132	D_0__Bacteria;D_1__Firmicutes;D_2__Bacilli;D_3__Bacillales;D_4__Bacillaceae;D_5__Bacillus	0	0	0	0	0	0	0	0	0	0	0	0	0	0	0	0	0	0	0	0	7	0.0184692	0	0	N/A	TAGGGAATCTTCCGCAATGGACGAAAGTCTGACGGAGCAACGCCGCGTGAGTGATGAAGGCTTTCGGGTCGTAAAACTCTGTTGTTAGGGAAGAACAAGTGCTAGTTGAATAAGCTGGCACCTTGACGGTACCTAACCAGAAAGCCACGGCTAACTACGTGCCAGCAGCCGCGGTAATACGTAGGTGGCAAGCGTTATCCGGAATTATTGGGCGTAAAGCGCGCGCAGGTGGTTTCTTAAGTCTGATGTGAAAGCCCACGGCTCAACCGTGGAGGGTCATTGGAAACTGGGAGACTTGAGTGCAGAAGAGGAAAGTGGAATTCCATGTGTAGCGGTGAAATGCGTAGAGATATGGAGGAACACCAGTGGCGAAGGCGACTTTCTGGTCTGTAACTGACA…	428	52.1
SV133	D_0__Bacteria;D_1__Proteobacteria;D_2__Gammaproteobacteria;D_3__Enterobacteriales;D_4__Enterobacteriaceae;D_5__endosymbionts2;Ambiguous_taxa	0	0	0	0	0	0	0	0	0	0	0	0	0	0	0	0	0	0	0	0	7	0.0184692	0	0	N/A	TGGGGAATATTGCACAATGGGGGAAACCCTGATGCAGCTATACCGTGTGTGTGATGAAGACCTTTTGGTTGTAAAACACTTTCAGTAAAGAAGAAGTTAATTTATAATAATACTATAATTAATTGACGTTATTTACAAAAGAAGCACCGGCTAACTCCGTGCCAGCAGCCGCGGTAATACGGAGGGTGCGAGCGTTAATCGGAATTATTGGGCGTAAAGTGTATGTAGGTGGTTTATTAAGTCAATTGTGAAATCCTTAAGCTTAACTTAAGAACTGCATTTGAAACTATTAAACTAGAGTTTTGTAGAGGAGAGTAGAATTCCAGGTGTAGCGGTGAAATGCGTAGATATCTGGAGGAATACCAGTGGCGAAGGCGACTCTCTGGACAAAAACTGACA…	428	40.19
SV134	D_0__Bacteria	0	0	0	0	0	0	7	0.0126088	0	0	0	0	0	0	0	0	0	0	0	0	0	0	0	0	N/A	GTGCTTTGAGTCCCTTGGTGAAATATAGCCGTCTGGGGTTGAAATAAACTGTGACGTACTCGTACATACCTACGCTATAATAGGTAACTCCGCAGTTATTTTTTTGAAATTTGAACTTTTAACGAGTTTTTTTCCTCGATATTGATAATTATTTAATATGTTTGTCCTGAAAATAGTAGTAGATTAGTATATCTTTTGGACAGCAGAAAATGCATTTTCTTCTTTCTTTCTTTCTTCTTTTTCTTCTTTGCCTTTTAATTGCTGACCTACCATCGAGGGTTTTTGTGATGTTTTATTTCATGTGCTCAAAATGTCACACTACTTCCTGGGACGTCGTAATGGATGACCAGCCAGGTGTAAAACATCACTT	370	35.41
SV135	D_0__Bacteria;D_1__Proteobacteria;D_2__Gammaproteobacteria;D_3__Enterobacteriales;D_4__Enterobacteriaceae;D_5__endosymbionts3	0	0	0	0	0	0	2	0.0036025	0	0	0	0	5	0.0108691	0	0	0	0	0	0	0	0	0	0	N/A	TGGGGAATATTGCACAATGAGCGAAAGCTTGATGCAGCTATGTCGCGTGTGTGAAGAAGGCCTTAGGGTTGTAAAACACTTTCAGTAGTGAAGAAAACAATTAACTTAATTAGTTAATAATTGACGTTATCTACAAAAGAAGCACCGGCTAACTCCGTGCCAGCAGCCGCGGTAATACGGGGGGTGCTAGCGTTAATCGGAATTACTGGGCGTAAAGAGCACGTAGGCGGTTAATTAAGTCAGATGTGAAATCCCTATGCTTAACATAGGAACTGCATTTGATACTGATTTTCTAGAGTTATGTAGAGGGGGGTAGAATTCCAGGTGTAGCGGTGAAATGCGTAGAGATCTGGAGGAATACCAGTGGCGAAGGCGACCCCCTGGACATATACTGACGCT…	426	46.01
SV136	D_0__Bacteria	0	0	0	0	0	0	0	0	7	0.0133984	0	0	0	0	0	0	0	0	0	0	0	0	0	0	N/A	AAGATAAAAGAAATCATAAAAGAAAGGACGACGTGTTAGGATCTATCTTAAAAAGGATTTAAAGACAACAAAGAACAGTTTATAGAAGAAGAATAAAGATAGATTTTCGGTAGGTGTGTGAGCATCCATGAGAAGATTGGTTTAGGAGAAGATTTTGAAAATATTTTTTTAATTCATCTATTAGTTCTATTATATTATTAGTCTATTACACGCACATTACTATACTAGGGATTATTGTGTCTATTACCTATACTATGGATTACTGTGTCTAGGAGGTTTCTCATTGTAAACTTAGTATAA	300	29
SV137	D_0__Bacteria;D_1__Actinobacteria;D_2__Actinobacteria;D_3__Micrococcales;D_4__Microbacteriaceae;D_5__Leucobacter	0	0	0	0	0	0	0	0	0	0	0	0	2	0.00434764	5	0.011125	0	0	0	0	0	0	0	0	N/A	TGGGGAATATTGCACAATGGGCGCAAGCCTGATGCAGCAACGCCGCGTGAGGGATGACGGCCTTCGGGTTGTAAACCTCTTTTAGTAGGGAAGAAGCGAAAGTGACGGTACCTGCAGAAAAAGCACCGGCTAACTACGTGCCAGCAGCCGCGGTAATACGTAGGGTGCAAGCGTTGTCCGGAATTATTGGGCGTAAAGAGCTCGTAGGCGGCTTGTCGCGTCTGCTGTGAAAACCCGAGGCTCAACCTCGGGCCTGCAGTGGGTACGGGCAAGCTAGAGTGCGGTAGGGGAGATTGGAATTCCTGGTGTAGCGGTGGAATGCGCAGATATCAGGAGGAACACCGATGGCGAAGGCAGATCTCTGGGCCGTAACTGACGCTGAGGAGCGAAAGCATGGGG…	407	56.76
SV138	D_0__Bacteria	0	0	0	0	0	0	0	0	0	0	0	0	0	0	7	0.0155749	0	0	0	0	0	0	0	0	N/A	AAAGTGGAGTGGGTCCACCTGTGGACACTTTGGGGTGGAGTTTTCTGAACGTTTCATGATGAGTACTTTTGATTGAGCCTACGGAGTCCATTTTCGGCACCCATAAAATTCCAACATCTTAGGAACATTTTTGATTAATTTTAAATAAACAAAAATGGTGTACAACCGTTACTCACCATACTCCATGTCAGGGCAACCTTTGCAGCCTTCAATGGACTTTCTGTCCACAACCTTGTCATAAAGTGTGCTGACAGGTTTTGCAGGTGGCCATTCGAATACCTCCTGTAATCAGCATGCTCCTTCCTCACATCTTTTTTTAATGCCTTCCACTTTGTCCGTAATGTTGGGGTACTATGGAAGT	361	42.38
SV139	D_0__Bacteria;D_1__Acidobacteria;D_2__Acidobacteriia;D_3__Acidobacteriales;D_4__Acidobacteriaceae (Subgroup 1);D_5__Bryocella	6	0.0103331	0	0	0	0	0	0	0	0	0	0	0	0	0	0	0	0	0	0	0	0	0	0	N/A	TGGGGAATTTTGCGCAATGGGGGAAACCCTGACGCAGCAACGCCGCGTGGAGGATGAAATCCCTTGGGATGTAAACTCCTTTCGATCGGGACGATAATGACGGTACCGGAAGAAGAAGCCCCGGCTAACTTCGTGCCAGCAGCCGCGGTAATACGAGGGGGGCAAGCGTTGTTCGGAATTATTGGGCGTAAAGGGTGCGTAGGCGGTTTCGTAAGTCTGATGTGAAATCTCTGGGCTCAACCCAGAGGCTGCATCGGAGACTGCGAGGCTGGAGAGTGGGAGAGGTGAGTGGAATTTCCGGTGTAGCGGTGAAATGCGTAGATATCGGAAGGAACACCTGTGGCGAAAGCGGCTCACTGGACCATTTCTGACGCTGATGCACGAAAGCTAGGGGAGCAA…	402	55.22
SV140	D_0__Bacteria	0	0	0	0	0	0	0	0	0	0	6	0.0122989	0	0	0	0	0	0	0	0	0	0	0	0	N/A	TACACCTTTTTAATTAGTTCTTGCTGGTCTGGGTCTGGTTTTTTTTAGTATTTTTTAAAACTTTTTTTTTTGTCGGTTCAACTAAAAGTGCATTGCTCGTCCAGACGCTAGAAAACCCATTTCTTTCGTTTTTTTTTATGATGAATATATTGAAAAATACACCTTTTTAACGCCTTATGCTTTCACAAGACGTGCTTGATGATGAGAAGGCGGGAACAAGTGTCAAAAACATCAGATATAATGAGAATCTAAATATCCAATAAACATCCGAAACCACTTTAAACTTGTACACACCGGAGAGACTGGGAGACTATACTTAATAAACTCCCAAAACGGGACCCGTCAGCTATCAACAGTCATCGTTGTAAGGGAATATCAGATCTCAAGTCTCAAGCCCAGG	400	36.75
SV141	D_0__Bacteria	0	0	0	0	0	0	0	0	0	0	0	0	0	0	0	0	0	0	6	0.00986404	0	0	0	0	N/A	TAGCTGTTTGTCCAGGCTGGACTGGTTGGGCGTTGGCAGGGGTGGGAAAATTGAACGGTGCGTTGTCGGATGACCATAGGGGCTTGGTGTTGTCCAGTGGCTGAAAGGAGAGGAAAAACAAACAATTTAATTAATTTCAATTCAACTAATTCCTTTAATTTCAATTCAATTAACAAAATTCACCTCCGAGGCGTAAATCTGTCGACAATTTATATACTAGTACAAGCAGGCTTTGCCCGCTTGCCCGTGGCCGAGGCATGCCCGTAGTTAACT	273	45.05
SV142	D_0__Bacteria;D_1__Proteobacteria;D_2__Gammaproteobacteria;D_3__Pseudomonadales;D_4__Moraxellaceae;D_5__Acinetobacter	0	0	0	0	0	0	0	0	0	0	0	0	0	0	0	0	0	0	0	0	6	0.0158307	0	0	N/A	TGGGGAATATTGGACAATGGGCGAAAGCCTGATCCAGCCATGCCGCGTGTGTGAAGAAGGCCTTTTGGTTGTAAAGCACTTTAAGCGAGGAGGAGGCTACTTAGATTAATACTCTAGGATAGTGGACGTTACTCGCAGAATAAGCACCGGCTAACTCTGTGCCAGCAGCCGCGGTAATACAGAGGGTGCGAGCGTTAATCGGATTTACTGGGCGTAAAGCGTGCGTAGGCGGCTTTTTAAGTCGGATGTGAAATCCCCGAGCTTAACTTGGGAATTGCATTCGATACTGGGAAGCTAGAGTATGGGAGAGGATGGTAGAATTCCAGGTGTAGCGGTGAAATGCGTAGAGATCTGGAGGAATACCGATGGCGAAGGCAGCCATCTGGCCTAATACTGACG…	428	50.47
SV143	D_0__Bacteria	0	0	0	0	0	0	0	0	6	0.0114844	0	0	0	0	0	0	0	0	0	0	0	0	0	0	N/A	TCAACTATACCTCGTTGCCACGAATACCGCAGTGTGATTGAACAGTGTTTGATGGAAAGTGAAGTCAGAAATATTTCCTGATTTGCATTCTCTGTTCGTTCCATTCACCATAGTCCGTTCCATATTTGTTGTCTTCGTCACTAAATTTGAATACCAGTTCTCGATGGATCACTGGAGTTAAGCATCGTCGAGTGTGGATAGTACTTAGATGGGTGACCTCCTGGAGCTGGGCTCGAGTAGTTTACGTACTGCTGGCTTTTTTTTAAAAGTAGTTTTCAGTGGTGTA	286	41.96
SV144	D_0__Bacteria;D_1__Proteobacteria;D_2__Gammaproteobacteria;D_3__Betaproteobacteriales;D_4__Burkholderiaceae;D_5__Delftia	5	0.00861089	0	0	0	0	0	0	0	0	0	0	0	0	0	0	0	0	0	0	0	0	0	0	N/A	TGGGGAATTTTGGACAATGGGCGAAAGCCTGATCCAGCAATGCCGCGTGCAGGATGAAGGCCTTCGGGTTGTAAACTGCTTTTGTACGGAACGAAAAAGCTTCTCCTAATACGAGAGGCCCATGACGGTACCGTAAGAATAAGCACCGGCTAACTACGTGCCAGCAGCCGCGGTAATACGTAGGGTGCGAGCGTTAATCGGAATTACTGGGCGTAAAGCGTGCGCAGGCGGTTATGTAAGACAGATGTGAAATCCCCGGGCTCAACCTGGGAACTGCATTTGTGACTGCATGGCTAGAGTACGGTAGAGGGGGATGGAATTCCGCGTGTAGCAGTGAAATGCGTAGATATGCGGAGGAACACCGATGGCGAAGGCAATCCCCTGGACCTGTACTGACGC…	427	53.4
SV145	D_0__Bacteria	0	0	0	0	0	0	0	0	0	0	5	0.0102491	0	0	0	0	0	0	0	0	0	0	0	0	N/A	AACAGCAACGTTCCTTCCGGAAGTTTGAGAAGGAGCTCGGTCCAGAATGTTACATCCCAGAGCTTATCTGAAGGGTTGGGAGATAACTGCCATCCAGATTGAGTCGGCTGAAAGGGAGCGGTGTGCTTGAGCTTAGATTCGGCTTCTTCGTAACGAATTCTGTCCCAGTTAGAGGAGTCCAGGGCCTGGCATCGAAGTAGTTGTTTCCGGAGGAGTTCGGGCGCTTCTGGAATATCAGGCTCTTGCTCGATTGTTACTGGTTCGAAGTCAGAGGTATCAATGGGTGCCGGAGATCGCTCGGTGATCGGAGGATTCCAGGGATCACCGATTTCACCATCAAAAAGGCCATCTTCGTT	356	51.12
SV146	D_0__Bacteria	0	0	0	0	0	0	0	0	0	0	5	0.0102491	0	0	0	0	0	0	0	0	0	0	0	0	N/A	ACGGAGGGCTGGCAGCATTGGTAGCCCCTTTGGGGAAATGGGGGCGCCCATAAACTTTGAAATTTTAAATGGAACACCCTATTTTCTATTTTTATTAGTATAGATTTATTTTATTTTTAATTTTTTTTATCATAGATTTTGGATGTGTTACATCAAATCAGTCTAGTTGTATAGGTGCTGAACACGCAGCTCTGGTATTGGTTTTTCATTTTTCTTAACTTTTTCGAAATATTAGATACCCCGGT	245	34.69
SV147	D_0__Bacteria;D_1__Proteobacteria;D_2__Gammaproteobacteria;D_3__Gammaproteobacteria Incertae Sedis;D_4__Unknown Family;D_5__Candidatus Carsonella	0	0	0	0	5	0.00890631	0	0	0	0	0	0	0	0	0	0	0	0	0	0	0	0	0	0	N/A	TGGGGGATATTGGACAATGAGCGAAAGCTTGATCCAGCTATGTCGCGTGTGTGAAGAAGGCCTTAGGGTTGTAAAACACTTTCAACAAAGAAAGAAGAAAAAAATTTTTAAAAGAAATTTTTTTTTGACGTTAATTGTAAAAGAAGTACCGGCTAACTTCGTGCCAGCAGCCGCGGTAATACGAGGGGTACAAGCGTTAATCGGAATTATTGGGCGTAAAGGGTGTGTAGGTTGTTTTTAAAAATTAATTGTAAAATATAATAAAGTAATTAATTATAGCAGTTAACACTAATTAACTTGAGTATAAAAGAAGAAATTAGAATTTCAGGAGTAGCAGTGAAATGCTCAGATATCTGAAAGAATACTAGTGGCGAAGGCGTATTTCTATTTTAATACTGA…	430	34.88
SV148	D_0__Bacteria;D_1__Bacteroidetes;D_2__Bacteroidia;D_3__Flavobacteriales;D_4__Weeksellaceae;D_5__Chryseobacterium	0	0	0	0	5	0.00890631	0	0	0	0	0	0	0	0	0	0	0	0	0	0	0	0	0	0	N/A	TGAGGAATATTGGACAATGGGTTAACGCCTGATCCAGCCATCCCGCGTGTAGGAAGACGGCCCTATGGGTTGTAAACTACTTTTATATGGGGATAAACCTAGATACGTGTATCTAGCTGAAGGTACCATATGAATAAGCACCGGCTAACTCCGTGCCAGCAGCCGCGGTAATACGGAGGGTGCAAGCGTTATCCGGATTTATTGGGTTTAAAGGGTCCGTAGGCGGGCTGATAAGTCAGCGGTGAAATCTCATAGCTTAACTATGAAACTGCCGTTGATACTGTTAGTCTTGAGTAAGGTAGAAGTGGCTGGAATAAGTAGTGTAGCGGTGAAATGCATAGATATTACTTAGAACACCAATTGCGAAGGCAGGTCACTATGTCTTAACTGACGCTGATG…	422	46.92
SV149	D_0__Bacteria	0	0	0	0	0	0	0	0	0	0	0	0	0	0	0	0	0	0	5	0.00822003	0	0	0	0	N/A	GGAAAACAATACGAAAAGACAAAAAAAAAAAAATGTCAACTCAATTGAGACGGACACAGTTTTTTCTTTCTTTTTTTTCCAAATCCCTTGATATAATAACAATGCTCAGATTGTTATATCATTTTCTAATGGAAAACTTCAATACACCATTATTTTTCAGCTTCATTTGGCTTTCGTCAGTGGTGGAAAAGATGGGGCCTTTGAAAATTCTTTCGATCATTGAAAAAAAAAATTGTGGTCGATGCCTATAATACTGATGTCATATTTATAC	271	30.63
SV150	D_0__Bacteria	0	0	0	0	0	0	0	0	0	0	0	0	0	0	0	0	0	0	5	0.00822003	0	0	0	0	N/A	TGACGTCACAGATACTACTTTTGAAGTCTGAGATACTACTTTTATCTCTTTGTATTTGCTTCAAAACTTATAATGCGCATGTGCGGGAATGCTCCGTCTTTAGTATTTATTGTCTATGGTTGACTCACTTTTGTTTTGTATTCGATGTAGGTTGCTAACCTACCATTGAGGGTTGTTGTGATGTTTATTTCATGTGCTCAAAATGTCACACTACTTCCTGGGATGTCATAATAAATGTGTGACCAGCCAGGGATCAAACATCACTT	266	37.59
SV151	D_0__Bacteria	0	0	0	0	0	0	5	0.00900625	0	0	0	0	0	0	0	0	0	0	0	0	0	0	0	0	N/A	CTGTTGACAATCATGTTGGACCCATTCAAATGGTAGGTACATAATATTAGGTACAGAGTTTGACTTGAGATACCTACTTTATTTTGACTCTTCTCTTCTTCTTCTTTTTCTTTGCCTTTTCCCGTTCAAACGGGGTCGGCTTTAGTCGTCAGCTCCGTTCATCAGCGCTAGGGCTTCTAGGCTGATCTTTTGGATGCTGACATTTGGTTTGGCGTAAAGCGAGTTTTACGAGTGGCCTGCCGTCCTAACCTCAACCTTCACTCTCTAGTGAAGGAGGACTCACTTTTGTTTTGTATTCGATGTAGGTTGCTGACCTACCATCGAGGGGTTTTGTGATGTTTTATTTCATGTGCTCAAAATGTCACACTACTTCCTGGGACGTCGTAATGGATGACCAGC…	418	43.78
SV152	D_0__Bacteria;D_1__Proteobacteria;D_2__Alphaproteobacteria;D_3__Rhizobiales;D_4__Beijerinckiaceae;D_5__1174-901-12	0	0	0	0	0	0	0	0	0	0	0	0	0	0	0	0	5	0.0121451	0	0	0	0	0	0	N/A	TGGGGAATATTGGACAATGGGCGCAAGCCTGATCCAGCCATGCCGCGTGAGTGATGACGGCCTTAGGGTTGTAAAGCTCTTTCGCACGCGACGATAATGACGGTAGCGTGAGAAGAAGCCCCGGCTAACTTCGTGCCAGCAGCCGCGGTAATACGAAGGGGGCTAGCGTTGTTCGGAATCACTGGGCGTAAAGGGTGCGTAGGCGGGCATTTAAGTCAGGGGTGAAATCCCGAGGCTCAACCTCGGAACTGCCCTTGATACTGGATGTCTTGAGTCCGGAAGAGGTGAGTGGAACTGCGAGTGTAGAGGTGAAATTCGTAGATATTCGCAAGAACACCGGTGGCGAAGGCGGCTCACTGGTCCGGAACTGACGCTGAGGCACGACAGCGTGGGGAGCAA…	402	56.47
SV153	D_0__Bacteria;D_1__Proteobacteria;D_2__Gammaproteobacteria;D_3__Betaproteobacteriales;D_4__Burkholderiaceae;D_5__Burkholderia-Caballeronia-Paraburkholderia	0	0	0	0	0	0	0	0	0	0	0	0	0	0	0	0	0	0	0	0	0	0	5	0.0118467	N/A	TGGGGAATTTTGGACAATGGGCGAAAGCCTGATCCAGCAATGCCGCGTGTGTGAAGAAGGCCTTCGGGTTGTAAAGCACTTTTGTTCGGGAAGAAAAGGAGCGGGCTAATATCCTGCTCTGATGACGGTACCGGAAGAATAAGCACCGGCTAACTACGTGCCAGCAGCCGCGGTAATACGTAGGGTGCAAGCGTTAATCGGAATTACTGGGCGTAAAGCGTGCGCAGGCGGTTTGTTAAGACAGATGTGAAATCCCCGGGCTCAACCTGGGAACTGCATTTGTGACTGGCAAGCTAGAGTCTGGCAGAGGGGGGTGGAATTCCGCGTGTAGCAGTGAAATGCGTAGATATGCGGAGGAACACCGATGGCGAAGGCAGCCCCCTGGGCCAACACTGACGC…	427	54.57
SV154	D_0__Bacteria;D_1__Proteobacteria;D_2__Gammaproteobacteria;D_3__Pseudomonadales;D_4__Pseudomonadaceae;D_5__Pseudomonas	4	0.00688871	0	0	0	0	0	0	0	0	0	0	0	0	0	0	0	0	0	0	0	0	0	0	N/A	TGGGGAATATTGGACAATGGGCGAAAGCCTGATCCAGCCATGCCGCGTGTGTGAAGAAGGTCTTCGGATTGTAAAGCACTTTAAGTTGGGAGGAAGGGCAGTCAGCGAATACCTTGCTGTCTTGACGTTACCGACAGAATAAGCACCGGCTAACTCTGTGCCAGCAGCCGCGGTAATACAGAGGGTGCAAGCGTTAATCGGAATTACTGGGCGTAAAGCGCGCGTAGGTGGTTTGTTAAGTTGGATGTGAAATCCCCGGGCTCAACCTGGGAACTGCATCCAAAACTGGCAAGCTAGAGTAGGGCAGAGGGTGGTGGAATTTCCTGTGTAGCGGTGAAATGCGTAGATATAGGAAGGAACACCAGTGGCGAAGGCGACCACCTGGGCTCATACTGACAC…	427	52.69
SV155	D_0__Bacteria;D_1__Proteobacteria;D_2__Alphaproteobacteria;D_3__Rhizobiales;D_4__Beijerinckiaceae;D_5__1174-901-12	0	0	0	0	0	0	0	0	0	0	4	0.00819924	0	0	0	0	0	0	0	0	0	0	0	0	N/A	TGGGGAATATTGGACAATGGGCGCAAGCCTGATCCAGCCATGCCGCGTGAGTGATGACGGCCTTAGGGTTGTAAAGCTCTTTCGCACGCGACGATAATGACGGTAGCGTGAGAAGAAGCCCCGGCTAACTTCGTGCCAGCAGCCGCGGTAATACGAAGGGGGCTAGCGTTGTTCGGAATCACTGGGCGTAAAGGGTGCGTAGGCGGGATCTTAAGTCAGGGGTGAAATCCCGAGGCTCAACCTCGGAACTGCCTTTGATACTGGGGTCCTTGAGTCCGGAAGAGGTGAGTGGAACTGCGAGTGTAGAGGTGAAATTCGTAGATATTCGCAAGAACACCGGTGGCGAAGGCGGCTCACTGGTCCGGAACTGACGCTGAGGCACGACAGCGTGGGGAGCAA…	402	56.72
SV156	D_0__Bacteria;D_1__Proteobacteria;D_2__Alphaproteobacteria;D_3__Sphingomonadales;D_4__Sphingomonadaceae;D_5__Novosphingobium	0	0	0	0	4	0.00712504	0	0	0	0	0	0	0	0	0	0	0	0	0	0	0	0	0	0	N/A	TGGGGAATATTGGACAATGGGCGAAGGCCTGATCCAGCAATGCCGCGTGAGTGATGAAGGCCTTAGGGTTGTAAAGCTCTTTTACCAGGGATGATAATGACAGTACCTGGAGAATAAGCTCCGGCTAACTCCGTGCCAGCAGCCGCGGTAATACGGAGGGAGCTAGCGTTGTTCGGAATTACTGGGCGTAAAGCGCACGTAGGCGGCTACTCAAGTCAGAGGTGAAAGCCCGGGGCTCAACCCCGGAACTGCCTTTGAAACTAGGTGGCTAGAATCTTGGAGAGGTCAGTGGAATTCCGAGTGTAGAGGTGAAATTCGTAGATATTCGGAAGAACACCAGTGGCGAAGGCGACTGACTGGACAAGTATTGACGCTGAGGTGCGAAAGCGTGGGGAGCAA…	402	52.99
SV157	D_0__Bacteria;D_1__Proteobacteria;D_2__Gammaproteobacteria;D_3__Gammaproteobacteria Incertae Sedis;D_4__Unknown Family;D_5__Candidatus Carsonella	0	0	0	0	4	0.00712504	0	0	0	0	0	0	0	0	0	0	0	0	0	0	0	0	0	0	N/A	TGGGGGATATTGGACAATGAGCGAAAGCTTGATCCAGCTATGTCGCGTGTGTGAAGAAGGCCTTAGGGTTGTAAAACACTTTCAACAAAGGAAGAAGAGAAAAATATATAAAAAATATTATCTTTGACGTTATTTGTAAAAGAAGCACCGGCTAACTTCGTGCCAGCAGCCGCGGTAATACGAGGGGTGCAAGCGTTAATCGGAATTATTGGGCGTAAAGGGTGTGTAGGTTGTTTTTAAAAGTGAATTGTTAAATATACTAAAGCAGTTTAGTATAGCGATTAATACTAATAAACTTGAGTATAAAAGAAGAAATTAGAAGGGCAGGAGTAGCAGTGAAATGCTTAGATATCGGAAAGAATACGAGTGGCGAAGGCGTTTTTCTATTTGAATACTGAC…	429	38.69
SV158	D_0__Bacteria	0	0	0	0	4	0.00712504	0	0	0	0	0	0	0	0	0	0	0	0	0	0	0	0	0	0	N/A	TGAAGTACCTACTCAGACCCATGTGTTCACCCATCCAAGTATCCTACTAATATTCCACGCTCGACGTTGCTTAACTTCAGTGATCCAACGAAAACAGACCGGTGTATTCAACGCAACGTGACAAAGCCACAGGCTAAAGTATGTTTGACCAGCCTACTTGAAATCATTCATAACAGCTGTTAGTGTTTTTTCTTTCTTTTGCTCTTACCAATTCATTTGCTTTCTGTTTCCTCTGTCTCTCTCGGATCTGGTCCAATATCTGTTGTGATTCCTT	274	41.61
SV159	D_0__Bacteria	0	0	0	0	4	0.00712504	0	0	0	0	0	0	0	0	0	0	0	0	0	0	0	0	0	0	N/A	AAAAAATTCCAAATTTGGTGTAAATTTTGCATATTTACCACAATAGATATAGGTAGGTACCTACTAATATCCAGACACCCCGTCAGTACCAATAAGTAGATAGATTTAGCAAACGTTAAAAAGATTGGTAGATAATTACTATACAATCAACAAAGTGCTCCCCAATGATTGTTTAACATTGCAAAAATTCTGCTGACGATATTATGACGGAAGAAAACTACTGTGGTACAATTTGTTTTTATAGTAGGCGGAAACCTAAGGGCAGATACTTAACTAGATTACCATCTAATCTATTTGACTGATGTTCGTCGTGTTTTGCAAAGTGTTTGGCAA	333	33.63
SV160	D_0__Bacteria;D_1__Proteobacteria;D_2__Gammaproteobacteria;D_3__Enterobacteriales;D_4__Enterobacteriaceae;D_5__Sodalis;Ambiguous_taxa	0	0	0	0	4	0.00712504	0	0	0	0	0	0	0	0	0	0	0	0	0	0	0	0	0	0	N/A	TGGGGAATATTGCACAATGGGGGAAACCCTGATGCAGCCATGCCGCGTGTGTGAAGAAGGCCTTCGGGTTGTAAAGCACTTTCAGCGGGGAGGAAGGCGGTAGCGTTAATAGCGCTATCGATTGACGTTACCCGCAGAAGAAGCACCGGCTAACTCCGTGCCAGCAGCCGCGGTAATACGGAGGGTGCGAGCGTTAATCGGAATTACTGGGCGTAAAGCGTACGCAGGCGGTCTGTTAAGTCAGATGTGAAATCCCCGGGCTCAACCTGGGAACTGCATTTGAAACTGGCAGACTAGAGTCTCGTAGAGGGGGGTAGAATTCCAGGTGTAGCGGTGAAATGCGTAGAGATCTGGAGGAATACCAGTGGCGAAGGCGGCCCCCTGGACGAAGACTGACGC…	427	55.5
SV161	D_0__Bacteria;D_1__Proteobacteria;D_2__Gammaproteobacteria;D_3__Enterobacteriales;D_4__Enterobacteriaceae;D_5__Arsenophonus	0	0	0	0	4	0.00712504	0	0	0	0	0	0	0	0	0	0	0	0	0	0	0	0	0	0	N/A	TGGGGAATATTGCACAATGGGCGCAAGCCTGATGCAGCCATGCCGCGTGTACGAAGAAGGCCTTCGGGTTGTAAAGTACTTTCAGTTGTGAGGAAAGTGTTGGGGTTAATAACCTTAACAATTGACGTTAGCGACACAAGAAGCACCGGCTAACTCCGTGCCAGCAGCCGCGGTAATACGGAGGGTGCGAGCGTTAATCGGAATTACTGGGCGTAAAGGGCACGCAGGCGGTTGATTAAGTTGGATGTGAAATCCCCGGGCTTAACCTGGGAATGGCATTCAAGACTGGTCAACTAGAGTCTTGTTGAGGGGGGTAGAATTCCATGTGTAGCGGTGAAATGCGTAGAGATGTGGAGGAATACCGGTGGCGAAGGCGGCCCCCTGGGCAAAGACTGACGC…	427	52.69
SV162	D_0__Bacteria;D_1__Proteobacteria;D_2__Gammaproteobacteria;D_3__Enterobacteriales;D_4__Enterobacteriaceae	0	0	0	0	1	0.00178126	0	0	0	0	0	0	0	0	0	0	3	0.00728704	0	0	0	0	0	0	N/A	TGGGGAATATTGCACAATGGGCGCAAGCCTGATGCAGCCATGCCGCGTGTATGAAGAAGGCCTTCGGGTTGTAAAGTACTTTCAGTCGGGAGGAAGGTGTCAAGGTTAATAACCTTGGCAATTGACGTTACCGACAGAAGAAGCACCGGCTAACTCCGTGCCAGCAGCCGCGGTAATACGGAGGGTGCAAGCGTTAATCGGAATTACTGGGCGTAAAGCGCACGCAGGCGGTCTGTCAAGTCGGATGTGAAATCCCCGGGCTCAACCTGGGAACTGCATCCGAAACTGGCAGGCTAGAGTCTTGTAGAGGGGGGTAGAATTCCAGGTGTAGCGGTGAAATGCGTAGAGATCTGGAGGAATACCGGTGGCGAAGGCGGCCCCCTGGACAAAGACTGACGC…	427	55.27
SV163	D_0__Bacteria;D_1__Proteobacteria;D_2__Gammaproteobacteria;D_3__Enterobacteriales;D_4__Enterobacteriaceae;D_5__endosymbionts2;Ambiguous_taxa	0	0	2	0.00313156	0	0	0	0	0	0	0	0	2	0.00434764	0	0	0	0	0	0	0	0	0	0	N/A	TGGGGAATATTGCACAATGGGGGAAACCCTGATGCAGCTATACCGTGTGTGTGATGAAGACCTTTTGGTTGTAAAACACTTTCAGTAAAGAAGAAGTTAATTTATAATAATACTATAATTAATTGACGTTATTTACAAAAGAAGCACCGGCTAACTCCGTGCCAGCAGCCGCGGTAATACGGAGGGTGCAAGCGTTAATCGGAATTATTGGGCGTAAAGTGTATGTAGGTGGTTTATTAAGTCAATTGTGAAATCCTTAAGCTTAACTTAAGAACTGCATTTGAAACTATTAAACTAGAGTTTTGTAGAGGAGAGTAGAATTCCAGGTGTAGCGGTGAAATGCGTAGATATCTGGAGGAATACCAGTGGCGAAGGCGACTCTCTGGACAAAAACTGACA…	428	39.95
SV164	D_0__Bacteria	0	0	0	0	0	0	0	0	0	0	0	0	0	0	0	0	0	0	0	0	4	0.0105538	0	0	N/A	GTCTCCAGTCCCCAGGTGTGGGGTCTCCAGGGCTCTGGCCAGAACATCTTTCTTTGGGAGCAAGTCATTGCGAGGTGCCGTCTCAGCTGGGGTCTGGGTCTGAATCTGACGATTGTGTATTGGTTCGCGTGGCTCCATTCAGCTCCACACTTGTGTGTTTCACATGTACCTGGATTTCTTCAGTGATGTTTATACCTGTATACTTTATATAATAAAAGCAGCCATTTTAGAAGGTACAGTAGGATGAGTTTGACA	255	47.45
SV165	D_0__Bacteria	0	0	0	0	0	0	4	0.007205	0	0	0	0	0	0	0	0	0	0	0	0	0	0	0	0	N/A	AGAACGACGATTGGTATGAGTGTGGTGAGAGCGCCGAGTATGTGTGTTAGAGGTACAAGAAGGCGTTTGAAAAGTGGTGATAGTTTGATTGGATTTGACTAACTCCTCTTCTTCTTCTTCTTCTTCTTTTTCTTTGCCTTTTCCCGTTCAAACGGGGTCGGCTTTAGTCGTCAGCTCCGTTCATCAGCGCTAGGGCTTCTAGGCTGATCTTTTGGATGCTGACATTTGGTTTGGCGTAAAGCGAGTTTTACGAGTGGCCTGCCGTCCTAACCTCAACCTTCACTCTCTAGTGAAGGAGGACTCACTTTTGTTTTGTATTCGATGTAGGTTGCTGACCTACCATCGAGGGGTTTTGTGATGTTTTATTTCATGTGCTCAAAATGTCACACTACTTCCTGG…	440	45.45
SV166	D_0__Bacteria;D_1__Proteobacteria;D_2__Gammaproteobacteria;D_3__Gammaproteobacteria Incertae Sedis;D_4__Unknown Family;D_5__Candidatus Carsonella	0	0	0	0	0	0	0	0	0	0	0	0	4	0.00869527	0	0	0	0	0	0	0	0	0	0	N/A	TGAGGAATATTGGACAATGAGCGAAAGCTTGATCCAGCTATGTCGCGTGTGTGAAGAAGGCCTTAGGGTTGTAAAACACTTTCAATAATGAAAGAAGAATAAATATTTTAAAAAAATATTAATTTTGACAAAATTATAAAAGAAGCACCGGCTAACTTCGTGCCAGCAGCCGCGGTAATACGAGGGGTGCAAGCGTTAATCGGAATTACTGGGCGTAAAGGGTGTGTAGGTTGTAATTATAAGTTATTTATAAAATTTATTAAAGAAATTAAATAAAGTAAATAATACTGTATTACTAGAGTATAAAAGAAGAAAATAGAATTCTAAGAGTAGCAGTGAAATGCGTAGATATTTGGAAGAATCCTAGTGGCGAAGGCATTTTTCTATTTTAATACTGAC…	429	34.27
SV167	D_0__Bacteria	0	0	0	0	0	0	0	0	0	0	0	0	0	0	0	0	0	0	0	0	0	0	4	0.00947733	N/A	TGTACACTACGTAAGCATTACACTCTGTTTGTTCTCTCATCAAGGTTGAAGATTGCTATGATGCCCGATTGTTCGAATTGCCGAGAAGATTGTTTCATTGATCAATCGAGCAGGCGTTCGAAATATGGGCTGGCGTATCTTCTGTCCCAGTTTTGGCTCAACATCAAAATCCATTTGAAACTAGCACAGTGTTGCAAAGAGCTAAAATGAACAGATATATTATTGAATTTTTATTGAAATTAAAGAAAAATGAGCACA	258	37.21
SV168	D_0__Bacteria	0	0	0	0	0	0	0	0	0	0	0	0	0	0	0	0	0	0	0	0	0	0	4	0.00947733	N/A	TTCAAGAGTGGGCCACGCAAGAGTGTGTTCTTTTAGGATACCACACTCATCGCACGCAAACACGGCGCTTCAGTTCGTCCATTCAAAAGTCTAGGTAGAAATCTTTACTAAAACTGTCGCGATCCACGTTTCTAACCCCACTCCAATCCTCACGGAATACCGTGATTCACACTGACAATCTTGACTTTCAGTTGGAGTGCGCTCTAAAACCGTCAAACGCTCCACGCACTAGCTCCACTCCAACGTCCACGCAGTTGACGTTTACATACACACTTTTGAGTCGAGACTTTAGTGCCCCGTTCAGTCGTCGACTCTTGAGTGTACGTGTGAAGGGCCCTAATGGCACTAAAGACTTAGTGAGCCGTTGTAATATGTACGAGTAGGTATAATAATATGACT…	412	46.6
SV169	D_0__Bacteria;D_1__Cyanobacteria;D_2__Oxyphotobacteria;D_3__Chloroplast	3	0.00516653	0	0	0	0	0	0	0	0	0	0	0	0	0	0	0	0	0	0	0	0	0	0	N/A	TGAGGAATTTTCCGCAATGGGCGAAAGCCTGACGGAGCAATGCCGCGTGGAGGAGGAAGGCCCGAGGGTTGTAAACTCCTTTTCTCAGAAAAGAAGATCTGACGGTATCTGAGGAATAAGCATCGGCTAACTCCGTGCCAGCAGCCGCGGTAAGACGGAGGATGCAAGCGTTATCCGGAATGATTGGGCGTAAAGCGTCTGTAGGTGGTTTATTAAGTCTGCTGTTAAAGCACAGGGCTCAACCCTGTAGAGGCGGTAGAAACTGGTAGGCTTGAGTATGGTAGGGGTAGAGGGAATTCCCGATGTAGTGGTGAAATGCGTTGATATCGGGAAGAACACCAAAGGCGAAAGCACTCTGCTGGGCCAATACTGACACTGAGAGACGAAAGCTAGGGGAGC…	404	51.49
SV170	D_0__Bacteria;D_1__Actinobacteria;D_2__Actinobacteria;D_3__Corynebacteriales;D_4__Nocardiaceae;D_5__Gordonia	0	0	0	0	0	0	0	0	0	0	3	0.00614943	0	0	0	0	0	0	0	0	0	0	0	0	N/A	TGGGGAATATTGCACAATGGGCGCAAGCCTGATGCAGCGACGCCGCGTGAGGGATGACGGCCTTCGGGTTGTAAACCTCTTTCAGCAGGGACGAAGCGCGAGTGACGGTACCTGCAGAAGAAGCACCGGCCAACTACGTGCCAGCAGCCGCGGTAATACGTAGGGTGCGAGCGTTGTCCGGAATTACTGGGCGTAAAGAGCTCGTAGGCGGTTTGTCGCGTCGTCTGTGAAATTCTGCAGCTTAACTGCAGGCGTGCAGGCGATACGGGCAGACTTGAGTACTACAGGGGAGACTGGAATTCCTGGTGTAGCGGTGAAATGCGCAGATATCAGGAGGAACACCGGTGGCGAAGGCGGGTCTCTGGGTAGTAACTGACGCTGAGGAGCGAAAGCGTGGGT…	407	57.74
SV171	D_0__Bacteria;D_1__Actinobacteria;D_2__Actinobacteria;D_3__Micrococcales;D_4__Micrococcaceae;D_5__Renibacterium;Ambiguous_taxa	0	0	0	0	0	0	0	0	0	0	3	0.00614943	0	0	0	0	0	0	0	0	0	0	0	0	N/A	TGGGGAATATTGCACAATGGGCGAAAGCCTGATGCAGCGACGCCGCGTGAGGGACGACGGCCTTCGGGTTGTAAACCTCTTTCAGTAGGGAACAAGGCATCATTTTTGTGGTGTTGAGGGTACTTGCAGAAGAAGCACCGGCTAACTACGTGCCAGCAGCCGCGGTAATACGTAGGGTGCAAGCGTTATCCGGAATTATTGGGCGTAAAGAGCTCGTAGGCGGTTTGTCGCGTCTGTCGTGAAAGTCCGGGGCTCAACTCCGGATCTGCGGTGGGTACGGGCAGACTAGAGTGATGTAGGGGAGACTGGAATTCCTGGTGTAGCGGTGGAATGCGCAGATATCAGGAGGAACACCGATGGCGAAGGCAGGTCTCTGGGCATTAACTGACGCTGAGGAGC…	419	55.61
SV172	D_0__Bacteria;D_1__Firmicutes;D_2__Clostridia;D_3__Clostridiales;D_4__Clostridiaceae 1;D_5__Clostridium sensu stricto 12	0	0	0	0	0	0	0	0	0	0	3	0.00614943	0	0	0	0	0	0	0	0	0	0	0	0	N/A	TGGGGAATATTGCACAATGGGGGAAACCCTGATGCAGCAACGCCGCGTGAGTGAAGAAGGTTTTCGGATCGTAAAGCTCTGTCATCCGGGACGATAATGACGGTACCGGAAGAGGAAGCCACGGCTAACTACGTGCCAGCAGCCGCGGTAATACGTAGGTGGCGAGCGTTGTCCGGAATTACTGGGCGTAAAGGGTGTGCAGGCGGATATTTAAGTGAGATGTGAAAGACCCGGGCTTAACCCGGGCAGTGCATTTCAAACTGGATATCTAGAGTGCAGGAGAGGAGAACGGAATTCCTAGTGTAGCGGTGAAATGCGTAGAGATTAGGAAGAACACCAGTGGCGAAGGCGGTTCTCTGGACTGTAACTGACGCTGAGGCACGAAAGCGTGGGTAGCAA…	402	52.99
SV173	D_0__Bacteria;D_1__Proteobacteria;D_2__Gammaproteobacteria;D_3__Pseudomonadales;D_4__Pseudomonadaceae;D_5__Pseudomonas	0	0	0	0	0	0	0	0	0	0	3	0.00614943	0	0	0	0	0	0	0	0	0	0	0	0	N/A	TGGGGAATATTGGACAATGGGCGAAAGCCTGATCCAGCCATGCCGCGTGTGTGAAGAAGGTCTTCGGATTGTAAAGCACTTTAAGTTGGGAGGAAGGGCATTAACCTAATACGTTGGTGTCTTGACGTTACCGACAGAATAAGCACCGGCTAACTCTGTGCCAGCAGCCGCGGTAATACAGAGGGTGCAAGCGTTAATCGGAATTACTGGGCGTAAAGCGCGCGTAGGTGGTTTGTTAAGTTGAATGTGAAATCCCCGGGCTCAACCTGGGAACTGCATCCAAAACTGGCAAGCTAGAGTATGGTAGAGGGTAGTGGAATTTCCTGTGTAGCGGTGAAATGCGTAGATATAGGAAGGAACACCAGTGGCGAAGGCGACTACCTGGACTGATACTGACAC…	427	50.59
SV174	D_0__Bacteria;D_1__Firmicutes;D_2__Bacilli;D_3__Bacillales;D_4__Staphylococcaceae;D_5__Salinicoccus	0	0	0	0	3	0.00534378	0	0	0	0	0	0	0	0	0	0	0	0	0	0	0	0	0	0	N/A	TAGGGAATCTTCCGCAATGGACGCAAGTCTGACGGAGCAACGCCGCGTGAGTGAAGAAGGGTTTCGGCTCGTAAAACTCTGTTGTTAAGGAAGAATGTCATGTATTTAACTGATATGTGAGTGACGGTACTTAACCAGAAAGCCACGGCTAACTACGTGCCAGCAGCCGCGGTAATACGTAGGTGGCAAGCGTTATCCGGAATTATTGGGCGTAAAGCGCGCGTAGGCGGTTTCTTAAGTCTGATGTGAAAGCCCCCGGCTCAACCGGGGAGGGTCATTGGAAACTGGGAAACTTGAGTGCAGAAGAGGAGAGTGGAATTCCATGTGTAGCGGTGAAATGCGCAGAGATATGGAGGAACACCAGTGGCGAAGGCGGCTCTCTGGTCTGTAACTGACGCT…	426	51.64
SV175	D_0__Bacteria	0	0	0	0	3	0.00534378	0	0	0	0	0	0	0	0	0	0	0	0	0	0	0	0	0	0	N/A	AAATCCTCTAAGAAGGGGTTGGGTGGAATGATGACGATCCCGGTGATAGGTCTTTGCGTTGCTCCTATCCGGATGGACGTACTAGGCCGAAAACCATTTGGGGTCAAGCGTGAAACCCGATCGGTTAACTTCGGTTAAAGTTAAAGCGCAGCCTCGTCGACCTCCTGGGCGGTGGGGAAGATAAATTTCTTAACTCATATCCGGCAAACGGTGCTTCGGCGGACCACATCCAGGTTTAAGGCCCAGAAGGGCTAGGCACCGCCTGGAAGTCGTCGCGGCAGGAAGGGTAGGATCGTGGACAAAAAGGGATGTTCACACAGTCCTATACATAATTGCCGCTCCCGCGGTAGAGCGACAGCTTCTTTAACACATCCTCGTTGCGTATCATATCGAGAGCGC…	429	52.45
SV176	D_0__Bacteria;D_1__Proteobacteria;D_2__Gammaproteobacteria;D_3__Enterobacteriales;D_4__Enterobacteriaceae;D_5__endosymbionts3	0	0	0	0	3	0.00534378	0	0	0	0	0	0	0	0	0	0	0	0	0	0	0	0	0	0	N/A	TGGGGAATATTGCACAATGGGGGAAACCCTGATGCAGTCATGCCGCGTGTGTGAAGAAGGCCTTAGGGTTGTAAAGCACTTTCAGCTGGAAAGAAATTAATAATCTTAATAAGTTTATTAATTGACGTTACTAGCAAAAGAAGCACCGGCTAATTCCGTGCCAGCAGCCGCAGTAATACGGAAGGTGCGAGCGTTAATCGGAATTACTGGGCGTAAAGCGTATGCAGGCGGTTTATTAAGTCTGACGTGAAATCCCTAAGCTTAACTTAGGAACTGCGTTAGAAACTGATAGACTAGAGTTTCATAGAGGGAGGTAGAATTCCAGGTGTAGCGGTGAAATGCGTAGATATCTGGAGGAATACCAGTGGCGAAGGCGACCTCCTGGATGAAAACTGACGC…	427	45.43
SV177	D_0__Bacteria;D_1__Proteobacteria;D_2__Gammaproteobacteria;D_3__Gammaproteobacteria Incertae Sedis;D_4__Unknown Family;D_5__Candidatus Carsonella	0	0	0	0	0	0	0	0	0	0	0	0	0	0	0	0	0	0	3	0.00493202	0	0	0	0	N/A	TGGGGGATATTGGACAATGAGCGAAAGCTTGATCCAGCTATGTCGCGTGTGTGAAGAAGGCCTTAGGGTTGTAAAACACTTTCAACAAAGTAAGAAGAAAAAATGTAATAAAAAAATATTTTTTTTGACGTTATTTGTAAAAGAAGCACCGGCTAACTTCGTGCCAGCAGCCGCGGTAATACGAGGGGTGCAAGCGTTAATCGGAATTATTGGGCGTAAAGGGTGTGTAGGTTGTTTATATAAGTTAATTGTTAAATATACTAAAGCAATTTAGTATGGCGATTAATACTAATAAACTTGAGTATAAAAGAAGAAATTAGAATTTCAGGAGTAGCAGTGAAATGCTTAGATATCTGAAGGAATACTAGTGGCGAAGGCGTTTTTCTATTTTAATACTGA…	430	36.74
SV178	D_0__Bacteria;D_1__Proteobacteria;D_2__Alphaproteobacteria;D_3__Rickettsiales;D_4__Anaplasmataceae;D_5__Wolbachia	0	0	3	0.00469734	0	0	0	0	0	0	0	0	0	0	0	0	0	0	0	0	0	0	0	0	N/A	TGGGGAATATTGCACAATGGGCGAAAGCCTGATGCAGCTATGCCGCGTGTGTGAAGAAGTCCTGGCTAACTCCGTGCCAGCAGCCGCGGTAATACGGAGAGGGCTAGCGTTATTCGGAATTATTGGGCGTAAAGGGCGCGTAGGCTGATTAATAAGTTAAAAGTGAAATCCCGAGGCTTAACCTTGGAATTGCTTTTAAAACTATTAATCTAGAGATTGAAAGAGGATAGAGGAATTCCTGATGTAGAGGTAAAATTCGTAAATATTAGGAGGAACACCAGTGGCGAAGGCGTCTATCTGGTTCAAATCTGACGCTGAGGCGCGAAGGCGTGGGGAGCAAACA	343	47.23
SV179	D_0__Bacteria	0	0	0	0	0	0	0	0	0	0	0	0	0	0	0	0	0	0	0	0	3	0.00791536	0	0	N/A	ACCGCAGGTGCATGCAGGCGTTGATGGATCTGGGCGATCAGCGCATCAGGCACTGGGCACGGCATGCCACCGAACGAAACGATGCGCGAGACACCGCGAGTCGACCGAATCGGGTACCAGCTGTTGCTCATGTCCATGCGAATGAACAGGTAGCCAGGGAACAGCGCCTCGTCGACCAGTCGGCGGGTCTTGGTGGCGGCGGCTTGCGGCTGCACCGGGCGGTAGCACTCGAACTGCTGGCGCAGCAGGTGTTCTTCGGCACGGGCCTCTTGGCGAGGTTTGGTCT	286	63.99
SV180	D_0__Bacteria;D_1__Actinobacteria;D_2__Actinobacteria;D_3__Micrococcales;D_4__Microbacteriaceae;D_5__Microbacterium	0	0	0	0	0	0	0	0	0	0	0	0	0	0	0	0	0	0	0	0	3	0.00791536	0	0	N/A	TGGGGAATATTGCACAATGGGCGGAAGCCTGATGCAGCAACGCCGCGTGAGGGATGACGGCCTTCGGGTTGTAAACCTCTTTTAGCAGGGAAGAAGCGAGAGTGACGGTACCTGCAGAAAAAGCACCGGCTAACTACGTGCCAGCAGCCGCGGTAATACGTAGGGTGCAAGCGTTATCCGGAATTATTGGGCGTAAAGAGCTCGTAGGCGGTTTGTCGCGTCTGCTGTGAAATCTGGAGGCTCAACCTCCAGCCTGCAGTGGGTACGGGCAGACTAGAGTGCGGTAGGGGAGATTGGAATTCCTGGTGTAGCGGTGGAATGCGCAGATATCAGGAGGAACACCGATGGCGAAGGCAGATCTCTGGGCCGTTACTGACGCTGAGGAGCGAAAGGGTGGGG…	407	56.27
SV181	D_0__Bacteria;D_1__Proteobacteria;D_2__Gammaproteobacteria;D_3__Enterobacteriales;D_4__Enterobacteriaceae	0	0	0	0	0	0	0	0	0	0	0	0	0	0	0	0	0	0	0	0	3	0.00791536	0	0	N/A	TGGGGAATATTGCACAATGGGCGCAAGCCTGATGCAGCCATGCCGCGTGTGTGAAGAAGGCCTTCGGGTTGTAAAGCACTTTCAGCGAGGAGGAAGGGTTCAGTGTTAATAGCACTGTGCATTGACGTTACTCGCAGAAGAAGCACCGGCTAACTCCGTGCCAGCAGCCGCGGTAATACGGAGGGTGCAAGCGTTAATCGGAATTACTGGGCGTAAAGCGCACGCAGGCGGTCTGTCAAGTCAGATGTGAAATCCCCGGGCTTAACCTGGGAACTGCATTTGAAACTGGCAGGCTAGAGTCTTGTAGAGGGGGGTAGAATTCCAGGTGTAGCGGTGAAATGCGTAGAGATCTGGAGGAATACCGGTGGCGAAGGCGGCCCCCTGGACAAAGACTGACGC…	427	55.04
SV182	D_0__Bacteria	0	0	0	0	0	0	3	0.00540375	0	0	0	0	0	0	0	0	0	0	0	0	0	0	0	0	N/A	AAAACAGTCAAAATTTGGTCGAAATTTGACAGGTGTAAATTTGATCTTCTTCTTCTTTTTCTTTGCCTTTTCCCGTTCAAACGGGGTCGGCTTTAGTCGTCAGCTCCGTTCATCAGCGCTAGGGCTTCTAGGCTGATCTTTTGGATGCTGACATTTGGTTTGGCGTAAAGCGAGTTTTACGAGTGGCCTGCCGTCCTAACCTCAACCTTCACTCTCTAGTGAAGGAGGACTCACTTTTGTTTTGTATTCGATGTAGGTTGCTGACCTACCATCGAGGGGTTTTGTGATGTTTTATTTCATGTGCTCAAAATGTCACACTACTTCCTGGGACGTCGTAATGGATGACCAGCCAGGTGTAAAACATCACTT	369	44.17
SV183	D_0__Bacteria;D_1__Proteobacteria;D_2__Gammaproteobacteria;D_3__Enterobacteriales;D_4__Enterobacteriaceae;D_5__Sodalis	0	0	0	0	0	0	0	0	0	0	0	0	3	0.00652146	0	0	0	0	0	0	0	0	0	0	N/A	TGGGGAATATTGCACAATGGGGGAAACCCTGATGCAGCCATGCCGCGTGTGTGAAGAAGGCCTTCGGGTTGTAAAGCACTTTCAGCGGGGAGGAAGGCGGTAGCGTTAATAGCGCTATCGATTGACGTTACCCGCAGAAGAAGCACCGGCTAACTCCGTGCCAGCAGCCGCGGTAATACGGAGGGTGCGAGCGTTAATCGGAATTACTGGGCGTAAAGCGTACGCAGGCGGTCCGTTAAGTCAGATGTGAAATCCCCGGGCTTAACCTGGGAACTGCATTTGAAACTGTCAGGCTAGAGTCTCGTAGAGGGGGGTAGAATTCCAGGTGTAGCGGTGAAATGCGTAGAGATCTGGAGGAATACCAGTGGCGAAGGCGGCCCCCTAGACGAAGACTGACGC…	427	55.27
SV184	D_0__Bacteria;D_1__Proteobacteria;D_2__Alphaproteobacteria;D_3__Rhizobiales;D_4__Beijerinckiaceae;D_5__1174-901-12	0	0	0	0	0	0	0	0	0	0	0	0	3	0.00652146	0	0	0	0	0	0	0	0	0	0	N/A	TGGGGAATATTGGACAATGGGCGCAAGCCTGATCCAGCCATGCCGCGTGAGTGATGACGGCCTTAGGGTTGTAAAGCTCTTTCGCACGCGACGATAATGACGGTAGCGTGAGAAGAAGCCCCGGCTAACTTCGTGCCAGCAGCCGCGGTAATACGAAGGGGGCTAGCGTTGTTCGGAATCACTGGGCGTAAAGGGTGCGTAGGCGGGCATTTAAGTCAGGGGTGAAATCCCGAGGCTCAACCTCGGAACTGCCCTTGATACTGGGTGTCTTGAGTCCGGAAGAGGTGAGTGGAACTGCGAGTGTAGAGGTGAAATTCGTAGATATTCGCAAGAACACCGGTGGCGAAGGCGGCTCACTGGTCCGGAACTGACGCTGAGGCACGACAGCGTGGGGAGCAA…	402	56.72
SV185	D_0__Bacteria;D_1__Proteobacteria;D_2__Gammaproteobacteria;D_3__Enterobacteriales;D_4__Enterobacteriaceae;D_5__Arsenophonus	0	0	0	0	0	0	0	0	0	0	0	0	0	0	0	0	3	0.00728704	0	0	0	0	0	0	N/A	TGGGGAATATTGCACAATGGGCGCAAGCCTGATGCAGCCATGCCGCGTGTATGAAGAAGGCCTTCGGGTTGTAAAGTACTTTCAGTCGTGAGGAAGGTGTTAGGGTTAATAACCTTAGCAATTGACGTTAGCGACAGAAGAAGCACCGGCTAACTCCGTGCCAGCAGCCGCGGTAATACGGAGGGTGCGAGCGTTAATCGGAATTACTGGGCGTAAAGGGCACGCAGGCGGTTAATTAAGTTGGATGTGAAATCCTCGGGCTTAACCTGGGAATGGCATTCAAGACTGGTTAGCTAGAGTCTTGTAGAGGGGGGTAGAATTCCATGTGTAGCGGTGAAATGCGTAGAGATGTGGAGGAATACCGGTGGCGAAGGCGGCCCCCTGGACAAAGACTGACGC…	427	52.46
SV186	D_0__Bacteria;D_1__Proteobacteria;D_2__Gammaproteobacteria;D_3__Betaproteobacteriales;D_4__Burkholderiaceae;D_5__Diaphorobacter;Ambiguous_taxa	0	0	0	0	0	0	0	0	0	0	0	0	0	0	3	0.00667497	0	0	0	0	0	0	0	0	N/A	TGGGGAATTTTGGACAATGGGGGAAACCCTGATCCAGCCATGCCGCGTGCAGGATGAAGGCCTTCGGGTTGTAAACTGCTTTTGTACGGAACGAAAAGGTTCATTCTAATAAAGTGAGCCCATGACGGTACCGTAAGAATAAGCACCGGCTAACTACGTGCCAGCAGCCGCGGTAATACGTAGGGTGCAAGCGTTAATCGGAATTACTGGGCGTAAAGCGTGCGCAGGCGGTCATGTAAGACAGATGTGAAATCCCCGGGCTCAACCTGGGAACTGCATTTGTGACTGCATGGCTTGAGTGCGGCAGAGGGGGATGGAATTCCGCGTGTAGCAGTGAAATGCGTAGATATGCGGAGGAACACCGATGGCGAAGGCAATCCCCTGGGCCTGCACTGACGC…	427	53.86
SV187	D_0__Bacteria;D_1__Proteobacteria;D_2__Alphaproteobacteria;D_3__Rickettsiales;D_4__Anaplasmataceae;D_5__Wolbachia;Ambiguous_taxa	0	0	0	0	0	0	0	0	0	0	0	0	0	0	0	0	0	0	0	0	0	0	3	0.00710799	N/A	TGAGGAATATTGGACAATGAGCGAAAGCTTGATCCAGCTATGTCGCGTGTGTGAAGAAGTCCTGGCTAACTCCGTGCCAGCAGCCGCGGTAATACGGAGAGGGCTAGCGTTATTCGGAATTATTGGGCGTAAAGGGCGCGTAGGCTGATTAATAAGTTAAAAGTGAAATCCCGAGGCTTAACCTTGGAATTGCTTTTAAAACTATTAATCTAGAGATTGAAAGAGGATAGAGGAATTCCTGATGTAGAGGTAAAATTCGTAAATATTAGGAGGAACACCAGTGGCGAAGGCGTCTATCTGGTTCAAATCTGACGCTGAGGCGCGAAGGCGTGGGGAGCAAACA	343	46.06
SV188	D_0__Bacteria;D_1__Firmicutes;D_2__Bacilli;D_3__Lactobacillales;D_4__Enterococcaceae;D_5__Vagococcus;Ambiguous_taxa	0	0	0	0	0	0	0	0	0	0	0	0	0	0	0	0	0	0	0	0	0	0	3	0.00710799	N/A	TAGGGAATCTTCGGCAATGGACGAAAGTCTGACCGAGCAACGCCGCGTGAGTGAAGAAGGTTTTCGGATCGTAAAACTCTGTTGTTAGAGAAGAACAAGTGGGAGAGTAACTGTTCCCACCTTGACGGTATCTAACCAGAAAGCCACGGCTAACTACGTGCCAGCAGCCGCGGTAATACGTAGGTGGCAAGCGTTGTCCGGATTTATTGGGCGTAAAGCGAGCGCAGGCGGTTTCTTAAGTCTGATGTGAAAGCCCTCGGCTCAACCGAGGAAGGTCATTGGAAACTGGGGAACTTGAATGCAGAAGAGGAGAGTGGAATTCCATGTGTAGCGGTGAAATGCGTAGATATATGGAGGAACACCAGTGGCGAAGGCGACTCTCTGGTCTGTAATTGACGC…	427	51.29
SV189	D_0__Bacteria;D_1__Proteobacteria;D_2__Gammaproteobacteria;D_3__Enterobacteriales;D_4__Enterobacteriaceae;D_5__endosymbionts3	2	0.00344436	0	0	0	0	0	0	0	0	0	0	0	0	0	0	0	0	0	0	0	0	0	0	N/A	GCACGCAAATTACCCACTCCCAGCTCAGGGGAGGTAGTGACGAAATATAACGATACGGGACTCATCCGAGGCCTCGTAATCGGAATGAGTACACTTTAAAACGTTTAACGAGGATCCATTGGAGGGCAAGTCTGGTGCCAGCAGCCGCGGTAATACGGAGGGTGCTAGCGTTAATCAGAATTACTGGGCGTAAAGAGCACGTAGGCGGTATATTAAGTCAGATGTGAAATCCCTAAGCTTAACTTAGGAACTGCATTTGATACTAATAAACTAGAGTTTTGTAGAGGGGGGTAGAATTCCAGGTGTAGCGGTGAAATGCGCAGATATCTGGAGGAATACCAGTGGCGAAGGCGACCCCCTGGGCAAAAACTGACGCTGAGGTGCGAAAGCGTGGGGAGC…	404	49.26
SV190	D_0__Bacteria;D_1__Proteobacteria;D_2__Gammaproteobacteria;D_3__Pseudomonadales;D_4__Moraxellaceae;D_5__Acinetobacter	2	0.00344436	0	0	0	0	0	0	0	0	0	0	0	0	0	0	0	0	0	0	0	0	0	0	N/A	TGGGGAATATTGGACAATGGGCGAAAGCCTGATCCAGCCATGCCGCGTGTGTGAAGAAGGCCTTTTGGTTGTAAAGCACTTTAAGCGAGGAGGAGGCTACCGAGATTAATACTCTAGGATAGTGGACGTTACTCGCAGAATAAGCACCGGCTAACTCTGTGCCAGCAGCCGCGGTAATACAGAGGGTGCGAGCGTTAATCGGATTTACTGGGCGTAAAGCGTGCGTAGGCGGCTTTTTAAGTCGGATGTGAAATCCCCGAGCTTAACTTGGGAATTGCATTCGATACTGGGAAGCTAGAGTATGGGAGAGGATGGTAGAATTCCAGGTGTAGCGGTGAAATGCGTAGAGATCTGGAGGAATACCGATGGCGAAGGCAGCCATCTGGCCTAATACTGACG…	428	50.93
SV191	D_0__Bacteria;D_1__Bacteroidetes;D_2__Bacteroidia;D_3__Flavobacteriales;D_4__Weeksellaceae;D_5__Chryseobacterium	0	0	0	0	0	0	0	0	0	0	2	0.00409962	0	0	0	0	0	0	0	0	0	0	0	0	N/A	TGAGGAATATTGGACAATGGGTGAGAGCCTGATCCAGCCATCCCGCGTGAAGGACGACGGCCCTATGGGTTGTAAACTTCTTTTGTATAGGGATAAACCTTTCCACGTGTGGAAAGCTGAAGGTACTATACGAATAAGCACCGGCTAACTCCGTGCCAGCAGCCGCGGTAATACGGAGGGTGCAAGCGTTATCCGGATTTATTGGGTTTAAAGGGTCCGTAGGCGGATCTGTAAGTCAGTGGTGAAATCTCATAGCTTAACTATGAAACTGCCATTGATACTGCAGGTCTTGAGTAAAGTAGAAGTGGCTGGAATAAGTAGTGTAGCGGTGAAATGCATAGATATTACTTAGAACACCAATTGCGAAGGCAGGTCACTATGTTTTAACTGACGCTGATG…	422	47.16
SV192	D_0__Bacteria;D_1__Proteobacteria;D_2__Gammaproteobacteria;D_3__Enterobacteriales;D_4__Enterobacteriaceae;D_5__endosymbionts3	0	0	0	0	0	0	0	0	0	0	2	0.00409962	0	0	0	0	0	0	0	0	0	0	0	0	N/A	TGGGGAATATTGCACAATGGGCGCAAGCCTGATGCAGCCATGCCGCGTGTATGAAGAAGGCCTTCGGGTTGTAAAGTACTTTCAGTCGTGAGGAAGGTGTTAGGGTTAATCAGAATTACTGGGCGTAAAGAGCACGTAGGTGGTATATTAAGTCAGATGTGAAATCCCTAAGCTTAACTTAGGAACTGCATTTGAAACTAATAAACTTGAGTTTTGTAGAGGGGGGTAGAATTCCAAGTGTAGCGGTGAAATGCGCAGATATTTGGAGGAATACCAGTGGCGAAGGCGACCCCCTGGGCAAAAACTGACACTGAGGTGCGAAAGCGTGGGGAGCGAACA	339	47.49
SV193	D_0__Bacteria;D_1__Firmicutes;D_2__Bacilli;D_3__Bacillales;D_4__Bacillaceae;D_5__Bacillus	0	0	0	0	2	0.00356252	0	0	0	0	0	0	0	0	0	0	0	0	0	0	0	0	0	0	N/A	TAGGGAATCTTCCGCAATGGACGAAAGTCTGACGGAGCAACGCCGCGTGAGCGATGAAGGCCTTCGGGTCGTAAAGCTCTGTTGTTAGGGAAGAACAAGTGCTAGTTGAATAAGCTGGCACCTTGACGGTACCTAACCAGAAAGCCACGGCTAACTACGTGCCAGCAGCCGCGGTAATACGTAGGTGGCAAGCGTTGTCCGGAATTATTGGGCGTAAAGCGCGCGCAGGCGGTTTCTTAAGTCTGATGTGAAAGCCCCCGGCTCAACCGGGGAGGGTCATTGGAAACTGGGAAACTTGAGTGCAGAAGAGGAAAGTGGAATTCCAAGTGTAGCGGTGAAATGCGTAGAGATTTGGAGGAACACGAGTGGCGAAGGCGACTTTCTGGTCTGTAACTGACG…	428	53.74
SV194	D_0__Bacteria	0	0	0	0	2	0.00356252	0	0	0	0	0	0	0	0	0	0	0	0	0	0	0	0	0	0	N/A	ACTCGAAATCCAAGACGTAAGAACCGAAACATCCCAGACCTCCTTATTTTAGGGAATTTTCTTAAGGCTAAAGTCTTTGAGGATTTGTCGGACCACCGGATGAGAGAAGAGATCATCGGTGGTTCTCGCTGGATTGGTGAAGTTTGCCACAACGGCATTATGCACTAAAGGTGAACTATAGGCAAAAATAAGCAAGATTTAGCAACCAGAGTTCACGTCACGTTAGAACTAGCGTTCGATGAGTTTTGGTTTCTGCTCAGGAAAATCGTACGTCGTGAGCTAAAACTCACTATTGAGGGAATGAAGCCAACTTAAGAATTTGGCAAGGTTTTGCGGAAAGGGTTTGTTGATAGATA	356	42.42
SV195	D_0__Bacteria;D_1__Firmicutes;D_2__Bacilli;D_3__Bacillales;D_4__Staphylococcaceae;D_5__Staphylococcus	0	0	0	0	2	0.00356252	0	0	0	0	0	0	0	0	0	0	0	0	0	0	0	0	0	0	N/A	TAGGGAATCTTCCGCAATGGGCGAAAGCCTGACGGAGCAACGCCGCGTGAGTGATGAAGGTCTTCGGATCGTAAAACTCTGTTATTAGGGAAGAACATATGTGTAAGTAACTGTGCACATCTTGACGGTACCTAATCAGAAAGCCACGGCTAACTACGTGCCAGCAGCCGCGGTAATACGTAGGTGGCAAGCGTTATCCGGAATTATTGGGCGTAAAGCGCGCGTAGGCGGTTTCTTAAGTCTGATGTGAAAGCCCCCGGCTCAACCGGGGAGGGTCATTGGAAACTGGGAAACTTGAGTGCAGAAGAGGAGAGTGGAATTCCATGTGTAGCGGTGAAATGCGCAGAGATATGGAGGAACACCAGTGGCGAAGGCGGCTCTCTGGTCTGTAACTGACGC…	427	51.99
SV196	D_0__Bacteria;D_1__Proteobacteria;D_2__Gammaproteobacteria;D_3__Gammaproteobacteria Incertae Sedis;D_4__Unknown Family;D_5__Candidatus Carsonella	0	0	0	0	0	0	0	0	0	0	0	0	0	0	0	0	0	0	2	0.00328801	0	0	0	0	N/A	GCACGCAAATTACCCACTCCCAGCTCAGGGGAGGTAGTGACGAAATATAACGATACGGGACTCATCCGAGGCCTCGTAATCGGAATGAGTACACTTTAAAACGTTTAACGAGGATCCATTGGAGGGCAAGTCTGGTGCCAGCAGCCGCGGTAATACGAGGGGTGCAAGCGTTAATCGGAATTATTGGGCGTAAAGGGTGTGTAGGTTGTTTATATAAGTTAATTGTTAAATATACTAAAGCAATTTAGTATGGCGATTAATACTAATAAACTTGAGTATAAAAGAAGAAATTAGAATTTCAGGAGTAGCAGTGAAATGCTTAGATATCTGAAGGAATACTAGTGGCGAAGGCGTTTTTCTATTTTAATACTGACACTAATACACGAAAGCATAGGGAGC…	404	40.59
SV197	D_0__Bacteria;D_1__Cyanobacteria;D_2__Oxyphotobacteria;D_3__Chloroplast	0	0	0	0	0	0	2	0.0036025	0	0	0	0	0	0	0	0	0	0	0	0	0	0	0	0	N/A	TGGGGAATTTTCCGCAATGGGCCAAAGCCTGACGGAGCAATGCCGCGTGGAGGTAGAAGGCCCACGGGTCGTGAACTTCTTTTCCCGGAGAAGAAGCAATGACGGTATCTGGGGAATAAGCATCGGCTAACTCTGTGCCAGCAGCCGCGGTAAGACAGAGGATGCAAGCGTTATCCGGAATGATTGGGCGTAAAGCGTCTGTAGGTGGCTTTTCAAGTCCGCCGTCAAATCCCAGGGCTCAACCCTGGACAGGCGGTGGAAACTACCAAGCTGGAGTACGGTAGGGGCAGAGGGAATTTCCGGTGGAGCGGTGAAATGCGTAGAGATCGGAAAGAACACCAACGGCGAAAGCACTCTGCTGGGCCGACACTGACACTGAGAGACGAAAGCTAGGGGAGC…	404	55.94
SV198	D_0__Bacteria	0	0	0	0	0	0	2	0.0036025	0	0	0	0	0	0	0	0	0	0	0	0	0	0	0	0	N/A	CACTGATGAGAGCCAATACTACTGCGGAGACTTCCGCTCGGAAAAGCTTTCATTTCAGCTGCCAGCTCATGGATTCAGTCAAAAGACAAAGCTTTCATCAAAATCATTTTTCCAGAGAAATAGAAATAGATTTCTTTTGACAATACATACTGGTATCTCTGTTAAAAGTATCTTCTTATCTACTCGTAAGTCTTGGCGATCCAGTTCCTTCCTTTCTTCATACTTACCTACATATTTCCTTTCCATGTACACAAAAATCCATAATCCACAGTTCTCAA	278	37.41
SV199	D_0__Bacteria;D_1__Proteobacteria;D_2__Alphaproteobacteria;D_3__Rickettsiales;D_4__Mitochondria	0	0	0	0	0	0	0	0	2	0.00382812	0	0	0	0	0	0	0	0	0	0	0	0	0	0	N/A	TGGGGAATCTTGGACAATGGGCGAAAGCCCGATCCAGCAATATCGCGTGAGTGAAGAAGGGCAATGCCGCTTGTAAAGCTCTTTCGTCGAGTGCGCGATCATGACAGGACTCGAGGAAGAAGCCCCGGCGAACTCCGTGCCAGCAGCCGCGGTAAGACGGGGGGGGCAAGTGTTCTTCGGAATGACTGGGCGTAAAGGGCACGTAGGCGGTGAATCGGGTTGAAAGTGAAAGTCGCCAAAAACTGGTGGAATGCTCTCGAAACCAATTCACTTGAGTGAGACAGAGGAGAGTGGAATTTCGTGTGTAGGGGTGAAATCCGGAGATCTACGAAGGAACGCCAAAAGCGAAGGCAGCTCTCTGGGTCCCTACCGACGCTGGAGTGCGAAAGCATGGGGAGC…	404	55.69
SV200	D_0__Bacteria;D_1__Verrucomicrobia;D_2__Verrucomicrobiae;D_3__Chthoniobacterales;D_4__Chthoniobacteraceae;D_5__Chthoniobacter	0	0	0	0	0	0	0	0	2	0.00382812	0	0	0	0	0	0	0	0	0	0	0	0	0	0	N/A	TCGAGAATTTTTCTCAATGGGGGAAACCCTGAAGGAGCGACGCCGCGTGGAGGATGAAGGTCTTCGGATTGTAAACTCCTGTCATTGGTGAACAAGGCCGGCCCTTAACTGGGAGCCGGATTGATAGTAGCCGAAGAGGAAGGGACGGCTAACTCTGTGCCAGCAGCCGCGGTAATACAGAGGTCCCGAGCGTTGTTCGGATTCATTGGGCGTAAAGGGTGCGTAGGCGGCGGGGTAAGTCTGATGTGAAATCCCGGAGCTCAACTCCGGAACGGCATTGGATACTGCCTCGCTAGAGAACTGGAGAGGAGACTGGAATTTACGGTGTAGCAGTGAAATGCGTAGAGATCGTAAGGAAGACCAGTGGCGAAGGCGAGTCTCTGGACAGTTACTGACGCT…	426	55.16
SV201	D_0__Bacteria	0	0	0	0	0	0	0	0	0	0	0	0	2	0.00434764	0	0	0	0	0	0	0	0	0	0	N/A	ACTGACACGGCCAGCTTCGGTGGCTGAGACTGACACGGCCAGCCTACCTTTCAACCCTGAGGTTTCGAATTTCCCGCCCGGGGCTGATTTTTCTCAAAAGGAAGTATTCGTTACCGGAACGGCTGGCTGTTTTCTTTCTTATCTTTCTTCTCTCTTCGCTTTCTTAAGACGAAGAACCTATAATAAGAGAGTTACAGTCCTTCTTTCAGGTTAGAGCTACTTTCCACACATCATGTTACATGACCGTAGGCCGTAGCCAT	260	47.31
SV202	D_0__Bacteria;D_1__Proteobacteria;D_2__Gammaproteobacteria;D_3__Gammaproteobacteria Incertae Sedis;D_4__Unknown Family;D_5__Candidatus Carsonella	0	0	0	0	0	0	0	0	0	0	0	0	0	0	0	0	2	0.00485802	0	0	0	0	0	0	N/A	TGGGGGATATTGGACAATGAGCGAAAGCTTGATCCAGCTATGTCGCGTGTGTGAAGAAGGCCTTAGGGTTGTAAAACACTTTCAACATTGAAAGAAGAATTTTTATTTTAAAAAAATAAATTTTTTGACGGTATTTGTTAAAGAAGCACCGGCTAACTTCGTGCCAGCAGCCGCGGTAATACGAGGGGTGCAAGCGTTAATCAAAATTACTGGGCGTAAAGGGTGTGTAGGTTGTTTAACAAGTTAATTGTTAAAATTATTAAACAAATTTAATAAAGCGATTAAAACTATTAAACTAGAGTATAAAAGAAGAAAATAGAATTTCAGGAGTAGTAGTGAAATGCGTAGATATCTGAAAGAATTTTAGTGGCGAAGGCATTTTTCTATTTAATACTGACA…	428	34.81
SV203	D_0__Bacteria;D_1__Proteobacteria;D_2__Alphaproteobacteria;D_3__Caulobacterales;D_4__Caulobacteraceae;D_5__uncultured	0	0	0	0	0	0	0	0	0	0	0	0	0	0	0	0	2	0.00485802	0	0	0	0	0	0	N/A	TGGGGAATCTTGCGCAATGGGCGAAAGCCTGACGCAGCCATGCCGCGTGGATGATGAAGGTCTTAGGATTGTAAAATCCTTTCAGCGGGGACGATAATGACGGTACCCGCAGAAGAAGCCCCGGCTAACTTCGTGCCAGCAGCCGCGGTAATACGAAGGGGGCTAGCGTTGCTCGGAATTACTGGGCGTAAAGGGCGCGTAGGCGGACAGTTCAGTCGGGGGTGAAAGCCCGGGGCTCAACCTCGGAATTGCCTTCGATACTGGCTGTCTTGAGTATGAGAGAGGTGTGTGGAACTCCGAGTGTAGAGGTGAAATTCGTAGATATTCGGAAGAACACCAGTGGCGAAGGCGACACACTGGCTCATTACTGACGCTGAGGCGCGAAAGCGTGGGGAGCAA…	402	55.97
SV204	D_0__Bacteria;D_1__Chloroflexi;D_2__KD4-96	0	0	0	0	0	0	0	0	0	0	0	0	0	0	0	0	2	0.00485802	0	0	0	0	0	0	N/A	TCGGGAATTTTGCTCAATGGGGGAAACCCTGAAGCAGCAACGCCGCGTGAGGGATGAAGGCCTTCGGGTTGTAAACCTCTTTTCTCAGGGAAGATGATGACGGTACCTGAGGAAGAAGCCACGGCTAACTACGTGTCAGCAGCCGCGGTAATACGTAGGTGGCAAGCGTTGTCCGGATTTACTGGGCGTAAAGAGCGCGCAGGCGGTCGTTCAAGTCGAGTGTGAAAGCCCCCGGCTCAACTGGGGAGGGTCACTCGATACTGATCGACTCGAAGGCAGGAGAGGGAAGTGGAATTCCCGGTGTAGTGGTGAAATGCGTAGATATCGGGAGGAACACCAGTGGCGAAGGCGACTTCCTGGCCTGTTCTTGACGCTGAGGCGCGAAAGCTAGGGGAGCAA…	402	56.47
SV205	D_0__Bacteria;D_1__Firmicutes;D_2__Bacilli;D_3__Bacillales;D_4__Paenibacillaceae;D_5__Brevibacillus	0	0	0	0	0	0	0	0	0	0	0	0	0	0	2	0.00444998	0	0	0	0	0	0	0	0	N/A	TAGGGAATTTTCCACAATGGACGAAAGTCTGATGGAGCAACGCCGCGTGAACGATGAAGGCTCTCGGGTCGTAAAGTTCTGTTGTCAGGGAAGAACAAGTGCCGTTCGAATAGGTCGGCACCTTGACGGTACCTGATTAGAAAGCCACGGCTAACTACGTGCCAGCAGCCGCGGTAATACGTAGGTGGCAAGCGTTGTCCGGAATTATTGGGCGTAAAGCGCGCGCAGGTGGTTATGTAAGTCTGATGTTAAAGCCCGGGGCTCAACCTCGGTCCGCATTGGAAACTGTGTAACTTGAGTGCAGAAGAGGAAAGTGGTATTCCACGTGTAGCGGTGAAATGCGTAGAGATGTGGAGGAACACCAGTGGCGAAGGCGACTTTCTGGTCTGTAACTGACAC…	427	52.69
SV206	D_0__Bacteria	0	0	0	0	1	0.00178126	0	0	0	0	0	0	0	0	0	0	0	0	0	0	0	0	0	0	N/A	ACTCGAAATCCAAGACGTAAGAACCGAAACATCCCAGACCTCCTTATTTTAGGGAATTTTCTTAAGGCTAAAGTCTTTGAGGATTTGTCGGACCACCGGATGAGAGAAGAGATCATCGGTGGTTCTCGCTGGATTGGTGAAGTTTGCCACAACGGCATTATGCACTAAAGGTGAACTATAGGCAAAAATAAGCAAGATTTAGCAACCAGAGTTCACGTCACGTTAGAACTAGCGTTAGATGAGTTTTGGTTTCTGCTCAGGAAAATCGTACGTCGTGAGCTAAAACTCACTATTGAGGGAAAGAAGGCATCTTAAGAATTTGGCAAGGTTTTGCGGAAAGGGTTTGTTGATAGATA	356	42.13
SV207	D_0__Bacteria;D_1__Proteobacteria;D_2__Gammaproteobacteria;D_3__Enterobacteriales;D_4__Enterobacteriaceae	0	0	0	0	1	0.00178126	0	0	0	0	0	0	0	0	0	0	0	0	0	0	0	0	0	0	N/A	TGGGGAATATTGCACAATGGGCGCAAGCCTGATGCAGCCATGCCGCGTGTATGAAGAAGGCCTTCGGGTTGTAAAGTACTTTCAGCGGGGAGGAAGGGAGTAAAGTTAATACCTTTGCTCATTGACGTTACCCGCAGAAGAAGCACCGGCTAACTCCGTGCCAGCAGCCGCGGTAATACGGAGGGTGCAAGCGTTAATCGGAATTACTGGGCGTAAAGCGCACGCAGGCGGTCTGTCAAGTCGGATGTGAAATCCCCGGGCTCAACCTGGGAACTGCATCCGAAACTGGCAGGCTAGAGTCTTGTAGAGGGGGGTAGAATTCCAGGTGTAGCGGTGAAATGCGTAGAGATCTGGAGGAATACCGGTGGCGAAGGCGGCCCCCTGGACAAAGACTGACGC…	427	55.5
total		58066	100	63866	100	56140	100	55517	100	52245	100	48785	100	46002	100	44944	100	41169	100	60827	100	37901	100	42206	100
